# Supplementary material for: Congenital heart disease detection by pediatric electrocardiogram based deep learning integrated with human concepts
Source: Nat Commun. 2024 Feb 1;15:976. doi: 10.1038/s41467-024-44930-y (PMC10834950; doi:10.1038/s41467-024-44930-y)
Supplement: Supplementary file 4 — Source Data [file 41467_2024_44930_MOESM4_ESM.xlsx]

## Sheet: Figure 1g
Figure 1g
	The proposed DNN VS Cardiologists
		CHD						None-CHD
	Group1			Cardiologists			p-value			Cardiologists			p-value	NRI	NRI+	NRI-
				CHD	Non-CHD	total	3.12676e-06			CHD	Non-CHD	total	5.11448e-13	0.185	0.185	0
		The proposed DNN	CHD	113	48	161		The proposed DNN	CHD	8	2	10
			Non-CHD	11	28	39			Non-CHD	2	88	90
			total	124	76	200			total	10	90	100
	Group2			Cardiologists			p-value			Cardiologists			p-value	NRI	NRI+	NRI-
				CHD	Non-CHD	total	5.41047e-09			CHD	Non-CHD	total	2.30109e-14	0.17	0.17	0
		The proposed DNN	CHD	116	43	159		The proposed DNN	CHD	10	2	12
			Non-CHD	9	32	41			Non-CHD	2	86	88
			total	125	75	200			total	12	88	100
	Group3			Cardiologists			p-value			Cardiologists			p-value	NRI	NRI+	NRI-
				CHD	Non-CHD	total	4.06957e-13			CHD	Non-CHD	total	5.11448e-13	0.175	0.175	0
		The proposed DNN	CHD	118	40	158		The proposed DNN	CHD	8	2	10
			Non-CHD	5	37	42			Non-CHD	2	88	90
			total	123	77	200			total	10	90	100
	Group4			Cardiologists			p-value			Cardiologists			p-value	NRI	NRI+	NRI-
				CHD	Non-CHD	total	4.6656e-10			CHD	Non-CHD	total	9.71678e-14	0.215	0.205	0.01
		The proposed DNN	CHD	113	47	160		The proposed DNN	CHD	7	1	8
			Non-CHD	6	34	40			Non-CHD	2	90	92
			total	119	81	200			total	9	91	100
	Group5			Cardiologists			p-value			Cardiologists			p-value	NRI	NRI+	NRI-
				CHD	Non-CHD	total	1.46019e-09			CHD	Non-CHD	total	6.72394e-15	0.22	0.22	0
		The proposed DNN	CHD	115	49	164		The proposed DNN	CHD	11	2	13
			Non-CHD	5	31	36			Non-CHD	2	85	87
			total	120	80	200			total	13	87	100
	Group6			Cardiologists			p-value			Cardiologists			p-value	NRI	NRI+	NRI-
				CHD	Non-CHD	total	0.000928034			CHD	Non-CHD	total	8.61939e-16	0.145	0.155	-0.01
		The proposed DNN	CHD	114	47	161		The proposed DNN	CHD	10	2	12
			Non-CHD	16	23	39			Non-CHD	1	87	88
			total	130	70	200			total	11	89	100
	Group7			Cardiologists			p-value			Cardiologists			p-value	NRI	NRI+	NRI-
				CHD	Non-CHD	total	3.87935e-06			CHD	Non-CHD	total	9.59407e-14	0.22	0.22	0
		The proposed DNN	CHD	115	52	167		The proposed DNN	CHD	9	2	11
			Non-CHD	8	25	33			Non-CHD	2	87	89
			total	123	77	200			total	11	89	100
	Group8			Cardiologists			p-value			Cardiologists			p-value	NRI	NRI+	NRI-
				CHD	Non-CHD	total	1.60508e-08			CHD	Non-CHD	total	5.11448e-13	0.125	0.125	0
		The proposed DNN	CHD	111	39	150		The proposed DNN	CHD	8	2	10
			Non-CHD	14	36	50			Non-CHD	2	88	90
			total	125	75	200			total	10	90	100
	Group9			Cardiologists			p-value			Cardiologists			p-value	NRI	NRI+	NRI-
				CHD	Non-CHD	total	3.50683e-13			CHD	Non-CHD	total	6.72394e-15	0.155	0.155	0
		The proposed DNN	CHD	121	37	158		The proposed DNN	CHD	11	2	13
			Non-CHD	6	36	42			Non-CHD	2	85	87
			total	127	73	200			total	13	87	100
	Group10			Cardiologists			p-value			Cardiologists			p-value	NRI	NRI+	NRI-
				CHD	Non-CHD	total	8.6365e-09			CHD	Non-CHD	total	2.30109e-14	0.22	0.22	0
		The proposed DNN	CHD	113	50	163		The proposed DNN	CHD	10	2	12
			Non-CHD	6	31	37			Non-CHD	2	86	88
			total	119	81	200			total	12	88	100
	Cardiologists assisted by model vs Cardiologists
		CHD						None-CHD
	Group1			Cardiologists			p-value			Cardiologists			p-value	NRI	NRI+	NRI-
				CHD	Non-CHD	total	3.3939e-35			CHD	Non-CHD	total	3.57295e-21	0.055	0.055	0
		Cardiologists assisted by model	CHD	124	11	135		Cardiologists assisted by model	CHD	10	0	10
			Non-CHD	0	65	65			Non-CHD	0	90	90
			total	124	76	200			total	10	90	100
	Group2			Cardiologists			p-value			Cardiologists			p-value	NRI	NRI+	NRI-
				CHD	Non-CHD	total	2.29396e-31			CHD	Non-CHD	total	1.73916e-19	0.09	0.08	0.01
		Cardiologists assisted by model	CHD	125	16	141		Cardiologists assisted by model	CHD	11	0	11
			Non-CHD	0	59	59			Non-CHD	1	88	89
			total	125	75	200			total	12	88	100
	Group3			Cardiologists			p-value			Cardiologists			p-value	NRI	NRI+	NRI-
				CHD	Non-CHD	total	9.85078e-34			CHD	Non-CHD	total	3.57295e-21	0.065	0.065	0
		Cardiologists assisted by model	CHD	123	13	136		Cardiologists assisted by model	CHD	10	0	10
			Non-CHD	0	64	64			Non-CHD	0	90	90
			total	123	77	200			total	10	90	100
	Group4			Cardiologists			p-value			Cardiologists			p-value	NRI	NRI+	NRI-
				CHD	Non-CHD	total	5.47695e-37			CHD	Non-CHD	total	6.02861e-21	0.045	0.045	0
		Cardiologists assisted by model	CHD	119	9	128		Cardiologists assisted by model	CHD	9	0	9
			Non-CHD	0	72	72			Non-CHD	0	91	91
			total	119	81	200			total	9	91	100
	Group5			Cardiologists			p-value			Cardiologists			p-value	NRI	NRI+	NRI-
				CHD	Non-CHD	total	4.62525e-31			CHD	Non-CHD	total	9.4215e-20	0.095	0.085	0.01
		Cardiologists assisted by model	CHD	120	17	137		Cardiologists assisted by model	CHD	12	0	12
			Non-CHD	0	63	63			Non-CHD	1	87	88
			total	120	80	200			total	13	87	100
	Group6			Cardiologists			p-value			Cardiologists			p-value	NRI	NRI+	NRI-
				CHD	Non-CHD	total	5.48165e-34			CHD	Non-CHD	total	3.59241e-19	0.07	0.06	0.01
		Cardiologists assisted by model	CHD	130	12	142		Cardiologists assisted by model	CHD	10	0	10
			Non-CHD	0	58	58			Non-CHD	1	89	90
			total	130	70	200			total	11	89	100
	Group7			Cardiologists			p-value			Cardiologists			p-value	NRI	NRI+	NRI-
				CHD	Non-CHD	total	9.85078e-34			CHD	Non-CHD	total	2.32647e-21	0.065	0.065	0
		Cardiologists assisted by model	CHD	123	13	136		Cardiologists assisted by model	CHD	11	0	11
			Non-CHD	0	64	64			Non-CHD	0	89	89
			total	123	77	200			total	11	89	100
	Group8			Cardiologists			p-value			Cardiologists			p-value	NRI	NRI+	NRI-
				CHD	Non-CHD	total	1.21073e-30			CHD	Non-CHD	total	3.57295e-21	0.085	0.085	0
		Cardiologists assisted by model	CHD	125	17	142		Cardiologists assisted by model	CHD	10	0	10
			Non-CHD	0	58	58			Non-CHD	0	90	90
			total	125	75	200			total	10	90	100
	Group9			Cardiologists			p-value			Cardiologists			p-value	NRI	NRI+	NRI-
				CHD	Non-CHD	total	1.29305e-36			CHD	Non-CHD	total	9.4215e-20	0.055	0.045	0.01
		Cardiologists assisted by model	CHD	127	9	136		Cardiologists assisted by model	CHD	12	0	12
			Non-CHD	0	64	64			Non-CHD	1	87	88
			total	127	73	200			total	13	87	100
	Group10			Cardiologists			p-value			Cardiologists			p-value	NRI	NRI+	NRI-
				CHD	Non-CHD	total	3.23275e-36			CHD	Non-CHD	total	1.62652e-21	0.05	0.05	0
		Cardiologists assisted by model	CHD	119	10	129		Cardiologists assisted by model	CHD	12	0	12
			Non-CHD	0	71	71			Non-CHD	0	88	88
			total	119	81	200			total	12	88	100

## Sheet: Figure 1f
Figure 1f
	Center-A			Center-B			Center-C
		Precision	Recall		Precision	Recall		Precision	Recall
		0.161119	1		0.0428449	1		0.315401	1
		0.161053	0.999509		0.0427082	0.996667		0.315315	0.999603
		0.161066	0.999509		0.0427143	0.996667		0.315355	0.999603
		0.161079	0.999509		0.0427204	0.996667		0.315394	0.999603
		0.161091	0.999509		0.0427265	0.996667		0.315434	0.999603
		0.161104	0.999509		0.0427326	0.996667		0.315473	0.999603
		0.161117	0.999509		0.0427387	0.996667		0.315513	0.999603
		0.16113	0.999509		0.0427448	0.996667		0.315552	0.999603
		0.161142	0.999509		0.0427509	0.996667		0.315592	0.999603
		0.161155	0.999509		0.042757	0.996667		0.315631	0.999603
		0.161168	0.999509		0.0427632	0.996667		0.315671	0.999603
		0.161181	0.999509		0.0427693	0.996667		0.31571	0.999603
		0.161193	0.999509		0.0427754	0.996667		0.31575	0.999603
		0.161206	0.999509		0.0427815	0.996667		0.315789	0.999603
		0.161219	0.999509		0.0427876	0.996667		0.315829	0.999603
		0.161232	0.999509		0.0427938	0.996667		0.315869	0.999603
		0.161244	0.999509		0.0427999	0.996667		0.315908	0.999603
		0.161257	0.999509		0.042806	0.996667		0.315948	0.999603
		0.16127	0.999509		0.0428121	0.996667		0.315987	0.999603
		0.161283	0.999509		0.0428183	0.996667		0.316027	0.999603
		0.161295	0.999509		0.0428244	0.996667		0.316067	0.999603
		0.161308	0.999509		0.0428305	0.996667		0.316106	0.999603
		0.161321	0.999509		0.0428367	0.996667		0.316146	0.999603
		0.161334	0.999509		0.0428428	0.996667		0.316186	0.999603
		0.161347	0.999509		0.042849	0.996667		0.316225	0.999603
		0.161359	0.999509		0.0428551	0.996667		0.316265	0.999603
		0.161372	0.999509		0.0428612	0.996667		0.316305	0.999603
		0.161385	0.999509		0.0428674	0.996667		0.316344	0.999603
		0.161398	0.999509		0.0428735	0.996667		0.316384	0.999603
		0.16141	0.999509		0.0428797	0.996667		0.316424	0.999603
		0.161423	0.999509		0.0428858	0.996667		0.316464	0.999603
		0.161436	0.999509		0.042892	0.996667		0.316503	0.999603
		0.161449	0.999509		0.0428981	0.996667		0.316543	0.999603
		0.161462	0.999509		0.0429043	0.996667		0.316583	0.999603
		0.161474	0.999509		0.0429104	0.996667		0.316623	0.999603
		0.161487	0.999509		0.0429166	0.996667		0.316662	0.999603
		0.1615	0.999509		0.0429228	0.996667		0.316702	0.999603
		0.161513	0.999509		0.0429289	0.996667		0.316742	0.999603
		0.161526	0.999509		0.0429351	0.996667		0.316782	0.999603
		0.161538	0.999509		0.0429413	0.996667		0.316822	0.999603
		0.161551	0.999509		0.0429474	0.996667		0.316862	0.999603
		0.161564	0.999509		0.0429536	0.996667		0.316901	0.999603
		0.161577	0.999509		0.0429598	0.996667		0.316941	0.999603
		0.16159	0.999509		0.0429659	0.996667		0.316981	0.999603
		0.161603	0.999509		0.0429721	0.996667		0.317021	0.999603
		0.161615	0.999509		0.0429783	0.996667		0.317061	0.999603
		0.161628	0.999509		0.0429845	0.996667		0.317101	0.999603
		0.161641	0.999509		0.0429907	0.996667		0.317141	0.999603
		0.161654	0.999509		0.0429968	0.996667		0.317181	0.999603
		0.161667	0.999509		0.043003	0.996667		0.317221	0.999603
		0.161679	0.999509		0.0430092	0.996667		0.31726	0.999603
		0.161692	0.999509		0.0430154	0.996667		0.3173	0.999603
		0.161705	0.999509		0.0430216	0.996667		0.31734	0.999603
		0.161718	0.999509		0.0430278	0.996667		0.31738	0.999603
		0.161731	0.999509		0.043034	0.996667		0.31742	0.999603
		0.161744	0.999509		0.0430402	0.996667		0.31746	0.999603
		0.161757	0.999509		0.0430464	0.996667		0.3175	0.999603
		0.161769	0.999509		0.0430526	0.996667		0.31754	0.999603
		0.161782	0.999509		0.0430588	0.996667		0.31758	0.999603
		0.161795	0.999509		0.043065	0.996667		0.31762	0.999603
		0.161808	0.999509		0.0430712	0.996667		0.31766	0.999603
		0.161821	0.999509		0.0430774	0.996667		0.3177	0.999603
		0.161834	0.999509		0.0430836	0.996667		0.317741	0.999603
		0.161846	0.999509		0.0430898	0.996667		0.317781	0.999603
		0.161859	0.999509		0.043096	0.996667		0.317821	0.999603
		0.161872	0.999509		0.0431022	0.996667		0.317861	0.999603
		0.161885	0.999509		0.0431084	0.996667		0.317901	0.999603
		0.161898	0.999509		0.0431146	0.996667		0.317941	0.999603
		0.161911	0.999509		0.0431209	0.996667		0.317855	0.999207
		0.161924	0.999509		0.0431271	0.996667		0.317895	0.999207
		0.161937	0.999509		0.0431333	0.996667		0.317935	0.999207
		0.161949	0.999509		0.0431395	0.996667		0.317975	0.999207
		0.161962	0.999509		0.0431457	0.996667		0.318015	0.999207
		0.161975	0.999509		0.043152	0.996667		0.318056	0.999207
		0.161988	0.999509		0.0431582	0.996667		0.318096	0.999207
		0.162001	0.999509		0.0431644	0.996667		0.318136	0.999207
		0.162014	0.999509		0.0431707	0.996667		0.318176	0.999207
		0.162027	0.999509		0.0431769	0.996667		0.318216	0.999207
		0.16204	0.999509		0.0431831	0.996667		0.318256	0.999207
		0.162053	0.999509		0.0431894	0.996667		0.318297	0.999207
		0.162065	0.999509		0.0431956	0.996667		0.318337	0.999207
		0.162078	0.999509		0.0432018	0.996667		0.318377	0.999207
		0.162091	0.999509		0.0432081	0.996667		0.318417	0.999207
		0.162104	0.999509		0.0432143	0.996667		0.318458	0.999207
		0.162117	0.999509		0.0432206	0.996667		0.318498	0.999207
		0.16213	0.999509		0.0432268	0.996667		0.318538	0.999207
		0.162143	0.999509		0.0432331	0.996667		0.318578	0.999207
		0.162156	0.999509		0.0432393	0.996667		0.318619	0.999207
		0.162169	0.999509		0.0432456	0.996667		0.318659	0.999207
		0.162182	0.999509		0.0432518	0.996667		0.318699	0.999207
		0.162194	0.999509		0.0432581	0.996667		0.31874	0.999207
		0.162207	0.999509		0.0432644	0.996667		0.31878	0.999207
		0.16222	0.999509		0.0432706	0.996667		0.31882	0.999207
		0.162233	0.999509		0.0432769	0.996667		0.318861	0.999207
		0.162246	0.999509		0.0432831	0.996667		0.318901	0.999207
		0.162259	0.999509		0.0432894	0.996667		0.318942	0.999207
		0.162272	0.999509		0.0432957	0.996667		0.318982	0.999207
		0.162285	0.999509		0.043302	0.996667		0.319022	0.999207
		0.162298	0.999509		0.0433082	0.996667		0.319063	0.999207
		0.162311	0.999509		0.0433145	0.996667		0.319103	0.999207
		0.162324	0.999509		0.0433208	0.996667		0.319144	0.999207
		0.162337	0.999509		0.0433271	0.996667		0.319184	0.999207
		0.16235	0.999509		0.0433333	0.996667		0.319224	0.999207
		0.162363	0.999509		0.0433396	0.996667		0.319265	0.999207
		0.162375	0.999509		0.0433459	0.996667		0.319305	0.999207
		0.162388	0.999509		0.0433522	0.996667		0.319346	0.999207
		0.162401	0.999509		0.0433585	0.996667		0.319386	0.999207
		0.162414	0.999509		0.0433648	0.996667		0.319427	0.999207
		0.162427	0.999509		0.043371	0.996667		0.319467	0.999207
		0.16244	0.999509		0.0433773	0.996667		0.319508	0.999207
		0.162453	0.999509		0.0433836	0.996667		0.319548	0.999207
		0.162466	0.999509		0.0433899	0.996667		0.319589	0.999207
		0.162479	0.999509		0.0433962	0.996667		0.319629	0.999207
		0.162492	0.999509		0.0434025	0.996667		0.31967	0.999207
		0.162505	0.999509		0.0434088	0.996667		0.319711	0.999207
		0.162518	0.999509		0.0434151	0.996667		0.319751	0.999207
		0.162531	0.999509		0.0434214	0.996667		0.319792	0.999207
		0.162544	0.999509		0.0434277	0.996667		0.319832	0.999207
		0.162557	0.999509		0.043434	0.996667		0.319873	0.999207
		0.16257	0.999509		0.0434404	0.996667		0.319914	0.999207
		0.162583	0.999509		0.0434467	0.996667		0.319954	0.999207
		0.162596	0.999509		0.043453	0.996667		0.319995	0.999207
		0.162609	0.999509		0.0434593	0.996667		0.320036	0.999207
		0.162622	0.999509		0.0434656	0.996667		0.320076	0.999207
		0.162635	0.999509		0.0434719	0.996667		0.320117	0.999207
		0.162648	0.999509		0.0434783	0.996667		0.320158	0.999207
		0.162661	0.999509		0.0434846	0.996667		0.320198	0.999207
		0.162674	0.999509		0.0434909	0.996667		0.320239	0.999207
		0.162687	0.999509		0.0434972	0.996667		0.32028	0.999207
		0.1627	0.999509		0.0435036	0.996667		0.32032	0.999207
		0.162713	0.999509		0.0435099	0.996667		0.320361	0.999207
		0.162726	0.999509		0.0435162	0.996667		0.320402	0.999207
		0.162739	0.999509		0.0435226	0.996667		0.320443	0.999207
		0.162752	0.999509		0.0435289	0.996667		0.320483	0.999207
		0.162765	0.999509		0.0435352	0.996667		0.320524	0.999207
		0.162778	0.999509		0.0435416	0.996667		0.320565	0.999207
		0.162791	0.999509		0.0435479	0.996667		0.320606	0.999207
		0.162804	0.999509		0.0435543	0.996667		0.320647	0.999207
		0.162817	0.999509		0.0435606	0.996667		0.320687	0.999207
		0.16283	0.999509		0.043567	0.996667		0.320728	0.999207
		0.162843	0.999509		0.0435733	0.996667		0.320769	0.999207
		0.162856	0.999509		0.0435797	0.996667		0.32081	0.999207
		0.162869	0.999509		0.043586	0.996667		0.320851	0.999207
		0.162882	0.999509		0.0435924	0.996667		0.320892	0.999207
		0.162895	0.999509		0.0435987	0.996667		0.320933	0.999207
		0.162908	0.999509		0.0436051	0.996667		0.320973	0.999207
		0.162921	0.999509		0.0436114	0.996667		0.321014	0.999207
		0.162934	0.999509		0.0436178	0.996667		0.321055	0.999207
		0.162947	0.999509		0.0436242	0.996667		0.321096	0.999207
		0.16296	0.999509		0.0436305	0.996667		0.321137	0.999207
		0.162973	0.999509		0.0436369	0.996667		0.321178	0.999207
		0.162986	0.999509		0.0436433	0.996667		0.321219	0.999207
		0.162999	0.999509		0.0436496	0.996667		0.32126	0.999207
		0.163012	0.999509		0.043656	0.996667		0.321301	0.999207
		0.163025	0.999509		0.0436624	0.996667		0.321342	0.999207
		0.163038	0.999509		0.0436688	0.996667		0.321383	0.999207
		0.163051	0.999509		0.0436751	0.996667		0.321424	0.999207
		0.163064	0.999509		0.0436815	0.996667		0.321465	0.999207
		0.163077	0.999509		0.0436879	0.996667		0.321506	0.999207
		0.16309	0.999509		0.0436943	0.996667		0.321419	0.99881
		0.163104	0.999509		0.0437007	0.996667		0.32146	0.99881
		0.163117	0.999509		0.0437071	0.996667		0.321502	0.99881
		0.16313	0.999509		0.0437135	0.996667		0.321543	0.99881
		0.163143	0.999509		0.0437198	0.996667		0.321584	0.99881
		0.163156	0.999509		0.0437262	0.996667		0.321625	0.99881
		0.163169	0.999509		0.0437326	0.996667		0.321666	0.99881
		0.163182	0.999509		0.043739	0.996667		0.321707	0.99881
		0.163195	0.999509		0.0437454	0.996667		0.321748	0.99881
		0.163208	0.999509		0.0437518	0.996667		0.321789	0.99881
		0.163221	0.999509		0.0437582	0.996667		0.32183	0.99881
		0.163234	0.999509		0.0437646	0.996667		0.321871	0.99881
		0.163247	0.999509		0.043771	0.996667		0.321913	0.99881
		0.16326	0.999509		0.0437775	0.996667		0.321954	0.99881
		0.163273	0.999509		0.0437839	0.996667		0.321995	0.99881
		0.163287	0.999509		0.0437903	0.996667		0.322036	0.99881
		0.1633	0.999509		0.0437967	0.996667		0.322077	0.99881
		0.163313	0.999509		0.0438031	0.996667		0.322118	0.99881
		0.163326	0.999509		0.0438095	0.996667		0.32216	0.99881
		0.163339	0.999509		0.0438159	0.996667		0.322201	0.99881
		0.163352	0.999509		0.0438224	0.996667		0.322242	0.99881
		0.163365	0.999509		0.0438288	0.996667		0.322283	0.99881
		0.163378	0.999509		0.0438352	0.996667		0.322325	0.99881
		0.163391	0.999509		0.0438416	0.996667		0.322366	0.99881
		0.163404	0.999509		0.0438481	0.996667		0.322407	0.99881
		0.163418	0.999509		0.0438545	0.996667		0.322448	0.99881
		0.163431	0.999509		0.0438609	0.996667		0.32249	0.99881
		0.163444	0.999509		0.0438674	0.996667		0.322531	0.99881
		0.163457	0.999509		0.0438738	0.996667		0.322572	0.99881
		0.16347	0.999509		0.0438802	0.996667		0.322614	0.99881
		0.163483	0.999509		0.0438867	0.996667		0.322655	0.99881
		0.163496	0.999509		0.0438931	0.996667		0.322696	0.99881
		0.163509	0.999509		0.0438996	0.996667		0.322738	0.99881
		0.163523	0.999509		0.043906	0.996667		0.322779	0.99881
		0.163536	0.999509		0.0439125	0.996667		0.322821	0.99881
		0.163549	0.999509		0.0439189	0.996667		0.322862	0.99881
		0.163562	0.999509		0.0439254	0.996667		0.322903	0.99881
		0.163575	0.999509		0.0439318	0.996667		0.322945	0.99881
		0.163588	0.999509		0.0439383	0.996667		0.322986	0.99881
		0.163601	0.999509		0.0439447	0.996667		0.323028	0.99881
		0.163534	0.999019		0.0439512	0.996667		0.323069	0.99881
		0.163547	0.999019		0.0439577	0.996667		0.32311	0.99881
		0.16356	0.999019		0.0439641	0.996667		0.323152	0.99881
		0.163574	0.999019		0.0439706	0.996667		0.323193	0.99881
		0.163587	0.999019		0.0439771	0.996667		0.323235	0.99881
		0.1636	0.999019		0.0439835	0.996667		0.323276	0.99881
		0.163613	0.999019		0.04399	0.996667		0.323318	0.99881
		0.163626	0.999019		0.0439965	0.996667		0.323359	0.99881
		0.163639	0.999019		0.0440029	0.996667		0.323401	0.99881
		0.163652	0.999019		0.0440094	0.996667		0.323484	0.99881
		0.163666	0.999019		0.0440159	0.996667		0.323526	0.99881
		0.163679	0.999019		0.0440224	0.996667		0.323567	0.99881
		0.163692	0.999019		0.0440289	0.996667		0.323609	0.99881
		0.163705	0.999019		0.0440353	0.996667		0.32365	0.99881
		0.163718	0.999019		0.0440418	0.996667		0.323692	0.99881
		0.163731	0.999019		0.0440483	0.996667		0.323734	0.99881
		0.163745	0.999019		0.0440548	0.996667		0.323775	0.99881
		0.163758	0.999019		0.0440613	0.996667		0.323817	0.99881
		0.163771	0.999019		0.0440678	0.996667		0.323859	0.99881
		0.163784	0.999019		0.0440743	0.996667		0.3239	0.99881
		0.163797	0.999019		0.0440808	0.996667		0.323942	0.99881
		0.16381	0.999019		0.0440873	0.996667		0.323984	0.99881
		0.163824	0.999019		0.0440938	0.996667		0.324025	0.99881
		0.163837	0.999019		0.0441003	0.996667		0.324067	0.99881
		0.16385	0.999019		0.0441068	0.996667		0.324109	0.99881
		0.163863	0.999019		0.0441133	0.996667		0.32415	0.99881
		0.163876	0.999019		0.0441198	0.996667		0.324192	0.99881
		0.16389	0.999019		0.0441263	0.996667		0.324234	0.99881
		0.163903	0.999019		0.0441328	0.996667		0.324276	0.99881
		0.163916	0.999019		0.0441394	0.996667		0.324317	0.99881
		0.163929	0.999019		0.0441459	0.996667		0.324359	0.99881
		0.163942	0.999019		0.0441524	0.996667		0.324401	0.99881
		0.163956	0.999019		0.0441589	0.996667		0.324443	0.99881
		0.163969	0.999019		0.0441654	0.996667		0.324485	0.99881
		0.163982	0.999019		0.044172	0.996667		0.324526	0.99881
		0.163995	0.999019		0.0441785	0.996667		0.324568	0.99881
		0.164008	0.999019		0.044185	0.996667		0.32461	0.99881
		0.164022	0.999019		0.0441915	0.996667		0.324652	0.99881
		0.164035	0.999019		0.0441981	0.996667		0.324694	0.99881
		0.164048	0.999019		0.0442046	0.996667		0.324736	0.99881
		0.164061	0.999019		0.0442111	0.996667		0.324778	0.99881
		0.164074	0.999019		0.0442177	0.996667		0.324819	0.99881
		0.164088	0.999019		0.0442242	0.996667		0.324861	0.99881
		0.164101	0.999019		0.0442308	0.996667		0.324903	0.99881
		0.164114	0.999019		0.0442373	0.996667		0.324945	0.99881
		0.164127	0.999019		0.0442439	0.996667		0.324987	0.99881
		0.164141	0.999019		0.0442504	0.996667		0.325029	0.99881
		0.164154	0.999019		0.044257	0.996667		0.325071	0.99881
		0.164167	0.999019		0.0442635	0.996667		0.325113	0.99881
		0.16418	0.999019		0.0442701	0.996667		0.325155	0.99881
		0.164194	0.999019		0.0442766	0.996667		0.325197	0.99881
		0.164207	0.999019		0.0442832	0.996667		0.325239	0.99881
		0.16422	0.999019		0.0442897	0.996667		0.325281	0.99881
		0.164233	0.999019		0.0442963	0.996667		0.325323	0.99881
		0.164247	0.999019		0.0443029	0.996667		0.325365	0.99881
		0.16426	0.999019		0.0443094	0.996667		0.325407	0.99881
		0.164273	0.999019		0.044316	0.996667		0.325449	0.99881
		0.164286	0.999019		0.0443226	0.996667		0.325491	0.99881
		0.1643	0.999019		0.0443291	0.996667		0.325533	0.99881
		0.164313	0.999019		0.0443357	0.996667		0.325575	0.99881
		0.164326	0.999019		0.0443423	0.996667		0.325617	0.99881
		0.164339	0.999019		0.0443489	0.996667		0.32566	0.99881
		0.164353	0.999019		0.0443554	0.996667		0.325702	0.99881
		0.164366	0.999019		0.044362	0.996667		0.325614	0.998413
		0.164379	0.999019		0.0443686	0.996667		0.325657	0.998413
		0.164392	0.999019		0.0443752	0.996667		0.325699	0.998413
		0.164406	0.999019		0.0443818	0.996667		0.325741	0.998413
		0.164419	0.999019		0.0443884	0.996667		0.325783	0.998413
		0.164432	0.999019		0.044395	0.996667		0.325825	0.998413
		0.164446	0.999019		0.0444015	0.996667		0.325867	0.998413
		0.164459	0.999019		0.0444081	0.996667		0.32591	0.998413
		0.164472	0.999019		0.0444147	0.996667		0.325952	0.998413
		0.164485	0.999019		0.0444213	0.996667		0.325994	0.998413
		0.164499	0.999019		0.0444279	0.996667		0.326036	0.998413
		0.164512	0.999019		0.0444345	0.996667		0.326079	0.998413
		0.164525	0.999019		0.0444411	0.996667		0.326121	0.998413
		0.164539	0.999019		0.0444477	0.996667		0.326163	0.998413
		0.164552	0.999019		0.0444544	0.996667		0.326205	0.998413
		0.164565	0.999019		0.044461	0.996667		0.326248	0.998413
		0.164578	0.999019		0.0444676	0.996667		0.32629	0.998413
		0.164592	0.999019		0.0444742	0.996667		0.326332	0.998413
		0.164605	0.999019		0.0444808	0.996667		0.326374	0.998413
		0.164618	0.999019		0.0444874	0.996667		0.326417	0.998413
		0.164632	0.999019		0.044494	0.996667		0.326459	0.998413
		0.164645	0.999019		0.0445007	0.996667		0.326501	0.998413
		0.164658	0.999019		0.0445073	0.996667		0.326544	0.998413
		0.164672	0.999019		0.0445139	0.996667		0.326586	0.998413
		0.164685	0.999019		0.0445205	0.996667		0.326629	0.998413
		0.164698	0.999019		0.0445272	0.996667		0.326671	0.998413
		0.164712	0.999019		0.0445338	0.996667		0.326713	0.998413
		0.164725	0.999019		0.0445404	0.996667		0.326756	0.998413
		0.164738	0.999019		0.0445471	0.996667		0.326798	0.998413
		0.164752	0.999019		0.0445537	0.996667		0.326841	0.998413
		0.164765	0.999019		0.0445604	0.996667		0.326883	0.998413
		0.164778	0.999019		0.044567	0.996667		0.326926	0.998413
		0.164792	0.999019		0.0445736	0.996667		0.326968	0.998413
		0.164805	0.999019		0.0445803	0.996667		0.327011	0.998413
		0.164818	0.999019		0.0445869	0.996667		0.327053	0.998413
		0.164832	0.999019		0.0445936	0.996667		0.327096	0.998413
		0.164845	0.999019		0.0446002	0.996667		0.327138	0.998413
		0.164858	0.999019		0.0446069	0.996667		0.327181	0.998413
		0.164872	0.999019		0.0446135	0.996667		0.327223	0.998413
		0.164885	0.999019		0.0446202	0.996667		0.327136	0.998017
		0.164898	0.999019		0.0446269	0.996667		0.327178	0.998017
		0.164912	0.999019		0.0446335	0.996667		0.327221	0.998017
		0.164925	0.999019		0.0446402	0.996667		0.327263	0.998017
		0.164938	0.999019		0.0446469	0.996667		0.327306	0.998017
		0.164952	0.999019		0.0446535	0.996667		0.327348	0.998017
		0.164965	0.999019		0.0446602	0.996667		0.327391	0.998017
		0.164979	0.999019		0.0446669	0.996667		0.327434	0.998017
		0.164992	0.999019		0.0446735	0.996667		0.327476	0.998017
		0.165005	0.999019		0.0446802	0.996667		0.327519	0.998017
		0.165019	0.999019		0.0446869	0.996667		0.327562	0.998017
		0.165032	0.999019		0.0446936	0.996667		0.327604	0.998017
		0.165045	0.999019		0.0447003	0.996667		0.327647	0.998017
		0.165059	0.999019		0.0447069	0.996667		0.32769	0.998017
		0.165072	0.999019		0.0447136	0.996667		0.327732	0.998017
		0.165086	0.999019		0.0447203	0.996667		0.327775	0.998017
		0.165099	0.999019		0.044727	0.996667		0.327818	0.998017
		0.165112	0.999019		0.0447337	0.996667		0.32786	0.998017
		0.165126	0.999019		0.0447404	0.996667		0.327903	0.998017
		0.165139	0.999019		0.0447471	0.996667		0.327946	0.998017
		0.165152	0.999019		0.0447538	0.996667		0.327989	0.998017
		0.165166	0.999019		0.0447605	0.996667		0.328031	0.998017
		0.165179	0.999019		0.0447672	0.996667		0.328074	0.998017
		0.165193	0.999019		0.0447739	0.996667		0.328117	0.998017
		0.165206	0.999019		0.0447806	0.996667		0.32816	0.998017
		0.16522	0.999019		0.0447873	0.996667		0.328202	0.998017
		0.165233	0.999019		0.044794	0.996667		0.328245	0.998017
		0.165246	0.999019		0.0448007	0.996667		0.328288	0.998017
		0.16526	0.999019		0.0448074	0.996667		0.328331	0.998017
		0.165273	0.999019		0.0448141	0.996667		0.328374	0.998017
		0.165287	0.999019		0.0448209	0.996667		0.328417	0.998017
		0.1653	0.999019		0.0448276	0.996667		0.32846	0.998017
		0.165313	0.999019		0.0448343	0.996667		0.328502	0.998017
		0.165327	0.999019		0.044841	0.996667		0.328545	0.998017
		0.16534	0.999019		0.0448478	0.996667		0.328588	0.998017
		0.165354	0.999019		0.0448545	0.996667		0.328631	0.998017
		0.165367	0.999019		0.0448612	0.996667		0.328674	0.998017
		0.165381	0.999019		0.0448679	0.996667		0.328717	0.998017
		0.165394	0.999019		0.0448747	0.996667		0.32876	0.998017
		0.165407	0.999019		0.0448814	0.996667		0.328803	0.998017
		0.165421	0.999019		0.0448882	0.996667		0.328846	0.998017
		0.165434	0.999019		0.0448949	0.996667		0.328889	0.998017
		0.165448	0.999019		0.0449016	0.996667		0.328932	0.998017
		0.165461	0.999019		0.0449084	0.996667		0.328975	0.998017
		0.165475	0.999019		0.0449151	0.996667		0.329018	0.998017
		0.165488	0.999019		0.0449219	0.996667		0.329061	0.998017
		0.165502	0.999019		0.0449286	0.996667		0.329104	0.998017
		0.165515	0.999019		0.0449354	0.996667		0.329147	0.998017
		0.165528	0.999019		0.0449421	0.996667		0.32919	0.998017
		0.165542	0.999019		0.0449489	0.996667		0.329233	0.998017
		0.165555	0.999019		0.0449556	0.996667		0.329276	0.998017
		0.165569	0.999019		0.0449624	0.996667		0.329319	0.998017
		0.165582	0.999019		0.0449692	0.996667		0.329362	0.998017
		0.165596	0.999019		0.0449759	0.996667		0.329406	0.998017
		0.165609	0.999019		0.0449827	0.996667		0.329318	0.99762
		0.165623	0.999019		0.0449895	0.996667		0.329361	0.99762
		0.165636	0.999019		0.0449962	0.996667		0.329404	0.99762
		0.16565	0.999019		0.045003	0.996667		0.329447	0.99762
		0.165663	0.999019		0.0450098	0.996667		0.32949	0.99762
		0.165677	0.999019		0.0450166	0.996667		0.329534	0.99762
		0.16569	0.999019		0.0450233	0.996667		0.329577	0.99762
		0.165704	0.999019		0.0450301	0.996667		0.32962	0.99762
		0.165717	0.999019		0.0450369	0.996667		0.329663	0.99762
		0.165731	0.999019		0.0450437	0.996667		0.329706	0.99762
		0.165744	0.999019		0.0450505	0.996667		0.32975	0.99762
		0.165758	0.999019		0.0450573	0.996667		0.329793	0.99762
		0.165771	0.999019		0.0450641	0.996667		0.329836	0.99762
		0.165785	0.999019		0.0450708	0.996667		0.329879	0.99762
		0.165798	0.999019		0.0450776	0.996667		0.329923	0.99762
		0.165812	0.999019		0.0450844	0.996667		0.329966	0.99762
		0.165825	0.999019		0.0450912	0.996667		0.330009	0.99762
		0.165839	0.999019		0.045098	0.996667		0.330052	0.99762
		0.165852	0.999019		0.0451048	0.996667		0.330096	0.99762
		0.165866	0.999019		0.0451116	0.996667		0.330139	0.99762
		0.165879	0.999019		0.0451185	0.996667		0.330182	0.99762
		0.165893	0.999019		0.0451253	0.996667		0.330226	0.99762
		0.165906	0.999019		0.0451321	0.996667		0.330269	0.99762
		0.16592	0.999019		0.0451389	0.996667		0.330313	0.99762
		0.165933	0.999019		0.0451457	0.996667		0.330356	0.99762
		0.165947	0.999019		0.0451525	0.996667		0.330399	0.99762
		0.16596	0.999019		0.0451593	0.996667		0.330443	0.99762
		0.165974	0.999019		0.0451662	0.996667		0.330486	0.99762
		0.165987	0.999019		0.045173	0.996667		0.33053	0.99762
		0.166001	0.999019		0.0451798	0.996667		0.330573	0.99762
		0.166014	0.999019		0.0451866	0.996667		0.330617	0.99762
		0.166028	0.999019		0.0451935	0.996667		0.33066	0.99762
		0.166041	0.999019		0.0452003	0.996667		0.330703	0.99762
		0.166055	0.999019		0.0452071	0.996667		0.330747	0.99762
		0.166069	0.999019		0.045214	0.996667		0.33079	0.99762
		0.166082	0.999019		0.0452208	0.996667		0.330834	0.99762
		0.166096	0.999019		0.0452277	0.996667		0.330878	0.99762
		0.166109	0.999019		0.0452345	0.996667		0.330921	0.99762
		0.166123	0.999019		0.0452413	0.996667		0.330965	0.99762
		0.166136	0.999019		0.0452482	0.996667		0.331008	0.99762
		0.16615	0.999019		0.045255	0.996667		0.331052	0.99762
		0.166163	0.999019		0.0452619	0.996667		0.331095	0.99762
		0.166177	0.999019		0.0452687	0.996667		0.331139	0.99762
		0.166191	0.999019		0.0452756	0.996667		0.331183	0.99762
		0.166204	0.999019		0.0452824	0.996667		0.331226	0.99762
		0.166218	0.999019		0.0452893	0.996667		0.33127	0.99762
		0.166231	0.999019		0.0452962	0.996667		0.331313	0.99762
		0.166245	0.999019		0.045303	0.996667		0.331357	0.99762
		0.166258	0.999019		0.0453099	0.996667		0.331401	0.99762
		0.166272	0.999019		0.0453168	0.996667		0.331444	0.99762
		0.166286	0.999019		0.0453236	0.996667		0.331488	0.99762
		0.166299	0.999019		0.0453305	0.996667		0.331532	0.99762
		0.166313	0.999019		0.0453374	0.996667		0.331575	0.99762
		0.166326	0.999019		0.0453443	0.996667		0.331619	0.99762
		0.166258	0.998528		0.0453511	0.996667		0.331663	0.99762
		0.166272	0.998528		0.045358	0.996667		0.331707	0.99762
		0.166285	0.998528		0.0453649	0.996667		0.33175	0.99762
		0.166299	0.998528		0.0453718	0.996667		0.331794	0.99762
		0.166313	0.998528		0.0453787	0.996667		0.331838	0.99762
		0.166326	0.998528		0.0453855	0.996667		0.33175	0.997223
		0.16634	0.998528		0.0453924	0.996667		0.331794	0.997223
		0.166353	0.998528		0.0453993	0.996667		0.331837	0.997223
		0.166367	0.998528		0.0454062	0.996667		0.331881	0.997223
		0.166381	0.998528		0.0454131	0.996667		0.331925	0.997223
		0.166394	0.998528		0.04542	0.996667		0.331969	0.997223
		0.166408	0.998528		0.0454269	0.996667		0.332013	0.997223
		0.166421	0.998528		0.0454338	0.996667		0.332057	0.997223
		0.166435	0.998528		0.0454407	0.996667		0.3321	0.997223
		0.166449	0.998528		0.0454476	0.996667		0.332144	0.997223
		0.166462	0.998528		0.0454545	0.996667		0.332188	0.997223
		0.166476	0.998528		0.0454615	0.996667		0.332232	0.997223
		0.166489	0.998528		0.0454684	0.996667		0.332276	0.997223
		0.166503	0.998528		0.0454753	0.996667		0.33232	0.997223
		0.166517	0.998528		0.0454822	0.996667		0.332364	0.997223
		0.16653	0.998528		0.0454891	0.996667		0.332408	0.997223
		0.166544	0.998528		0.045496	0.996667		0.332452	0.997223
		0.166558	0.998528		0.045503	0.996667		0.332363	0.996827
		0.166571	0.998528		0.0455099	0.996667		0.332407	0.996827
		0.166585	0.998528		0.0455168	0.996667		0.332451	0.996827
		0.166598	0.998528		0.0455238	0.996667		0.332495	0.996827
		0.166612	0.998528		0.0455307	0.996667		0.332539	0.996827
		0.166626	0.998528		0.0455376	0.996667		0.332583	0.996827
		0.166639	0.998528		0.0455446	0.996667		0.332627	0.996827
		0.166653	0.998528		0.0455515	0.996667		0.332671	0.996827
		0.166667	0.998528		0.0455584	0.996667		0.332715	0.996827
		0.16668	0.998528		0.0455654	0.996667		0.33276	0.996827
		0.166694	0.998528		0.0455723	0.996667		0.332804	0.996827
		0.166708	0.998528		0.0454268	0.993333		0.332848	0.996827
		0.166721	0.998528		0.0454338	0.993333		0.332892	0.996827
		0.166735	0.998528		0.0454407	0.993333		0.332936	0.996827
		0.166749	0.998528		0.0454476	0.993333		0.33298	0.996827
		0.166762	0.998528		0.0454545	0.993333		0.333024	0.996827
		0.166776	0.998528		0.0454615	0.993333		0.333068	0.996827
		0.16679	0.998528		0.0454684	0.993333		0.333112	0.996827
		0.166803	0.998528		0.0454754	0.993333		0.333157	0.996827
		0.166817	0.998528		0.0454823	0.993333		0.333201	0.996827
		0.166831	0.998528		0.0454892	0.993333		0.333245	0.996827
		0.166844	0.998528		0.0454962	0.993333		0.333289	0.996827
		0.166858	0.998528		0.0455031	0.993333		0.333333	0.996827
		0.166872	0.998528		0.0455101	0.993333		0.333378	0.996827
		0.166885	0.998528		0.045517	0.993333		0.333422	0.996827
		0.166899	0.998528		0.045524	0.993333		0.333466	0.996827
		0.166913	0.998528		0.0455309	0.993333		0.33351	0.996827
		0.166926	0.998528		0.0455379	0.993333		0.333555	0.996827
		0.16694	0.998528		0.0455449	0.993333		0.333599	0.996827
		0.166954	0.998528		0.0455518	0.993333		0.333643	0.996827
		0.166968	0.998528		0.0455588	0.993333		0.333687	0.996827
		0.166981	0.998528		0.0455657	0.993333		0.333732	0.996827
		0.166995	0.998528		0.0455727	0.993333		0.333776	0.996827
		0.167009	0.998528		0.0455797	0.993333		0.33382	0.996827
		0.167022	0.998528		0.0455867	0.993333		0.333865	0.996827
		0.167036	0.998528		0.0455936	0.993333		0.333909	0.996827
		0.16705	0.998528		0.0456006	0.993333		0.333953	0.996827
		0.167063	0.998528		0.0456076	0.993333		0.333998	0.996827
		0.167077	0.998528		0.0456146	0.993333		0.334042	0.996827
		0.167091	0.998528		0.0456216	0.993333		0.334087	0.996827
		0.167105	0.998528		0.0456285	0.993333		0.334131	0.996827
		0.167118	0.998528		0.0456355	0.993333		0.334176	0.996827
		0.167132	0.998528		0.0456425	0.993333		0.33422	0.996827
		0.167146	0.998528		0.0456495	0.993333		0.334264	0.996827
		0.16716	0.998528		0.0456565	0.993333		0.334309	0.996827
		0.167173	0.998528		0.0456635	0.993333		0.334353	0.996827
		0.167187	0.998528		0.0456705	0.993333		0.334398	0.996827
		0.167201	0.998528		0.0456775	0.993333		0.334442	0.996827
		0.167214	0.998528		0.0456845	0.993333		0.334487	0.996827
		0.167228	0.998528		0.0456915	0.993333		0.334531	0.996827
		0.167242	0.998528		0.0456985	0.993333		0.334576	0.996827
		0.167256	0.998528		0.0457055	0.993333		0.334621	0.996827
		0.167269	0.998528		0.0457125	0.993333		0.334665	0.996827
		0.167283	0.998528		0.0457195	0.993333		0.334576	0.99643
		0.167297	0.998528		0.0457266	0.993333		0.334488	0.996033
		0.167311	0.998528		0.0457336	0.993333		0.334532	0.996033
		0.167324	0.998528		0.0457406	0.993333		0.334577	0.996033
		0.167338	0.998528		0.0457476	0.993333		0.334622	0.996033
		0.167352	0.998528		0.0457546	0.993333		0.334666	0.996033
		0.167366	0.998528		0.0457617	0.993333		0.334711	0.996033
		0.16738	0.998528		0.0457687	0.993333		0.334755	0.996033
		0.167393	0.998528		0.0457757	0.993333		0.3348	0.996033
		0.167407	0.998528		0.0457828	0.993333		0.334845	0.996033
		0.167421	0.998528		0.0457898	0.993333		0.334889	0.996033
		0.167435	0.998528		0.0457968	0.993333		0.334934	0.996033
		0.167448	0.998528		0.0458039	0.993333		0.334979	0.996033
		0.167462	0.998528		0.0458109	0.993333		0.335023	0.996033
		0.167476	0.998528		0.045818	0.993333		0.335068	0.996033
		0.16749	0.998528		0.045825	0.993333		0.335113	0.996033
		0.167503	0.998528		0.0458321	0.993333		0.335158	0.996033
		0.167517	0.998528		0.0458391	0.993333		0.335202	0.996033
		0.167531	0.998528		0.0458462	0.993333		0.335247	0.996033
		0.167545	0.998528		0.0458532	0.993333		0.335292	0.996033
		0.167559	0.998528		0.0458603	0.993333		0.335337	0.996033
		0.167572	0.998528		0.0458673	0.993333		0.335381	0.996033
		0.167586	0.998528		0.0458744	0.993333		0.335426	0.996033
		0.1676	0.998528		0.0458814	0.993333		0.335471	0.996033
		0.167614	0.998528		0.0458885	0.993333		0.335516	0.996033
		0.167628	0.998528		0.0458956	0.993333		0.335561	0.996033
		0.167641	0.998528		0.0459026	0.993333		0.335605	0.996033
		0.167655	0.998528		0.0459097	0.993333		0.33565	0.996033
		0.167669	0.998528		0.0459168	0.993333		0.335695	0.996033
		0.167683	0.998528		0.0459239	0.993333		0.33574	0.996033
		0.167697	0.998528		0.0459309	0.993333		0.335785	0.996033
		0.167711	0.998528		0.045938	0.993333		0.33583	0.996033
		0.167724	0.998528		0.0459451	0.993333		0.335875	0.996033
		0.167738	0.998528		0.0459522	0.993333		0.33592	0.996033
		0.167752	0.998528		0.0459593	0.993333		0.335965	0.996033
		0.167766	0.998528		0.0459664	0.993333		0.33601	0.996033
		0.16778	0.998528		0.0459735	0.993333		0.336055	0.996033
		0.167794	0.998528		0.0459806	0.993333		0.3361	0.996033
		0.167807	0.998528		0.0459877	0.993333		0.336145	0.996033
		0.167821	0.998528		0.0459948	0.993333		0.33619	0.996033
		0.167835	0.998528		0.0460019	0.993333		0.336235	0.996033
		0.167849	0.998528		0.046009	0.993333		0.33628	0.996033
		0.167863	0.998528		0.0460161	0.993333		0.336325	0.996033
		0.167877	0.998528		0.0460232	0.993333		0.33637	0.996033
		0.16789	0.998528		0.0460303	0.993333		0.336415	0.996033
		0.167904	0.998528		0.0460374	0.993333		0.33646	0.996033
		0.167918	0.998528		0.0460445	0.993333		0.336505	0.996033
		0.167932	0.998528		0.0460516	0.993333		0.33655	0.996033
		0.167946	0.998528		0.0460587	0.993333		0.336595	0.996033
		0.16796	0.998528		0.0460659	0.993333		0.33664	0.996033
		0.167974	0.998528		0.046073	0.993333		0.336685	0.996033
		0.167987	0.998528		0.0460801	0.993333		0.336731	0.996033
		0.168001	0.998528		0.0460872	0.993333		0.336776	0.996033
		0.168015	0.998528		0.0460944	0.993333		0.336821	0.996033
		0.168029	0.998528		0.0461015	0.993333		0.336866	0.996033
		0.168043	0.998528		0.0461086	0.993333		0.336911	0.996033
		0.168057	0.998528		0.0461158	0.993333		0.336957	0.996033
		0.168071	0.998528		0.0461229	0.993333		0.337002	0.996033
		0.168085	0.998528		0.04613	0.993333		0.336913	0.995637
		0.168098	0.998528		0.0461372	0.993333		0.336958	0.995637
		0.168112	0.998528		0.0461443	0.993333		0.337003	0.995637
		0.168126	0.998528		0.0461515	0.993333		0.337048	0.995637
		0.16814	0.998528		0.0461586	0.993333		0.337094	0.995637
		0.168154	0.998528		0.0461658	0.993333		0.337139	0.995637
		0.168168	0.998528		0.0461729	0.993333		0.337184	0.995637
		0.168182	0.998528		0.0461801	0.993333		0.33723	0.995637
		0.168196	0.998528		0.0461872	0.993333		0.337275	0.995637
		0.16821	0.998528		0.0461944	0.993333		0.33732	0.995637
		0.168224	0.998528		0.0462016	0.993333		0.337366	0.995637
		0.168237	0.998528		0.0462087	0.993333		0.337411	0.995637
		0.168251	0.998528		0.0462159	0.993333		0.337456	0.995637
		0.168265	0.998528		0.046223	0.993333		0.337502	0.995637
		0.168279	0.998528		0.0462302	0.993333		0.337547	0.995637
		0.168293	0.998528		0.0462374	0.993333		0.337592	0.995637
		0.168307	0.998528		0.0462446	0.993333		0.337638	0.995637
		0.168321	0.998528		0.0462517	0.993333		0.337683	0.995637
		0.168335	0.998528		0.0462589	0.993333		0.337729	0.995637
		0.168349	0.998528		0.0462661	0.993333		0.337774	0.995637
		0.168363	0.998528		0.0462733	0.993333		0.33782	0.995637
		0.168377	0.998528		0.0462805	0.993333		0.337865	0.995637
		0.168391	0.998528		0.0462877	0.993333		0.337776	0.99524
		0.168405	0.998528		0.0462949	0.993333		0.337821	0.99524
		0.168418	0.998528		0.0463021	0.993333		0.337867	0.99524
		0.168432	0.998528		0.0463092	0.993333		0.337912	0.99524
		0.168446	0.998528		0.0463164	0.993333		0.337958	0.99524
		0.16846	0.998528		0.0463236	0.993333		0.338004	0.99524
		0.168474	0.998528		0.0463308	0.993333		0.338049	0.99524
		0.168488	0.998528		0.0463381	0.993333		0.338095	0.99524
		0.168502	0.998528		0.0463453	0.993333		0.33814	0.99524
		0.168516	0.998528		0.0463525	0.993333		0.338186	0.99524
		0.16853	0.998528		0.0463597	0.993333		0.338231	0.99524
		0.168544	0.998528		0.0463669	0.993333		0.338277	0.99524
		0.168558	0.998528		0.0463741	0.993333		0.338323	0.99524
		0.168572	0.998528		0.0463813	0.993333		0.338368	0.99524
		0.168586	0.998528		0.0463885	0.993333		0.338414	0.99524
		0.1686	0.998528		0.0463958	0.993333		0.338459	0.99524
		0.168614	0.998528		0.046403	0.993333		0.338505	0.99524
		0.168628	0.998528		0.0464102	0.993333		0.338551	0.99524
		0.168642	0.998528		0.0464174	0.993333		0.338596	0.99524
		0.168656	0.998528		0.0464247	0.993333		0.338642	0.99524
		0.16867	0.998528		0.0464319	0.993333		0.338688	0.99524
		0.168684	0.998528		0.0464391	0.993333		0.338734	0.99524
		0.168698	0.998528		0.0464464	0.993333		0.338779	0.99524
		0.168712	0.998528		0.0464536	0.993333		0.338825	0.99524
		0.168726	0.998528		0.0464609	0.993333		0.338871	0.99524
		0.16874	0.998528		0.0464681	0.993333		0.338917	0.99524
		0.168754	0.998528		0.0464754	0.993333		0.338962	0.99524
		0.168768	0.998528		0.0464826	0.993333		0.339008	0.99524
		0.168782	0.998528		0.0464899	0.993333		0.339054	0.99524
		0.168796	0.998528		0.0464971	0.993333		0.3391	0.99524
		0.16881	0.998528		0.0465044	0.993333		0.339146	0.99524
		0.168824	0.998528		0.0465116	0.993333		0.339192	0.99524
		0.168838	0.998528		0.0465189	0.993333		0.339237	0.99524
		0.168852	0.998528		0.0465262	0.993333		0.339283	0.99524
		0.168866	0.998528		0.0465334	0.993333		0.339329	0.99524
		0.16888	0.998528		0.0465407	0.993333		0.339375	0.99524
		0.168894	0.998528		0.046548	0.993333		0.339286	0.994843
		0.168908	0.998528		0.0465552	0.993333		0.339332	0.994843
		0.168922	0.998528		0.0465625	0.993333		0.339378	0.994843
		0.168936	0.998528		0.0465698	0.993333		0.339423	0.994843
		0.16895	0.998528		0.0465771	0.993333		0.339469	0.994843
		0.168964	0.998528		0.0465843	0.993333		0.339515	0.994843
		0.168978	0.998528		0.0465916	0.993333		0.339561	0.994843
		0.168992	0.998528		0.0465989	0.993333		0.339607	0.994843
		0.169006	0.998528		0.0466062	0.993333		0.339653	0.994843
		0.16902	0.998528		0.0466135	0.993333		0.339699	0.994843
		0.169034	0.998528		0.0466208	0.993333		0.339745	0.994843
		0.169048	0.998528		0.0466281	0.993333		0.339791	0.994843
		0.169062	0.998528		0.0466354	0.993333		0.339702	0.994447
		0.169076	0.998528		0.0466427	0.993333		0.339748	0.994447
		0.16909	0.998528		0.04665	0.993333		0.339658	0.99405
		0.169104	0.998528		0.0466573	0.993333		0.339704	0.99405
		0.169118	0.998528		0.0466646	0.993333		0.339751	0.99405
		0.169132	0.998528		0.0466719	0.993333		0.339797	0.99405
		0.169146	0.998528		0.0466792	0.993333		0.339843	0.99405
		0.16916	0.998528		0.0466865	0.993333		0.339889	0.99405
		0.169174	0.998528		0.0466938	0.993333		0.339935	0.99405
		0.169189	0.998528		0.0467011	0.993333		0.339981	0.99405
		0.169203	0.998528		0.0467085	0.993333		0.340027	0.99405
		0.169217	0.998528		0.0467158	0.993333		0.340073	0.99405
		0.169231	0.998528		0.0467231	0.993333		0.340119	0.99405
		0.169245	0.998528		0.0467304	0.993333		0.340166	0.99405
		0.169259	0.998528		0.0467378	0.993333		0.340212	0.99405
		0.169273	0.998528		0.0467451	0.993333		0.340258	0.99405
		0.169287	0.998528		0.0467524	0.993333		0.340304	0.99405
		0.169301	0.998528		0.0467598	0.993333		0.34035	0.99405
		0.169315	0.998528		0.0467671	0.993333		0.340397	0.99405
		0.169329	0.998528		0.0467744	0.993333		0.340443	0.99405
		0.169343	0.998528		0.0467818	0.993333		0.340489	0.99405
		0.169358	0.998528		0.0467891	0.993333		0.340535	0.99405
		0.169372	0.998528		0.0467965	0.993333		0.340582	0.99405
		0.169386	0.998528		0.0468038	0.993333		0.340628	0.99405
		0.1694	0.998528		0.0468112	0.993333		0.340674	0.99405
		0.169414	0.998528		0.0468185	0.993333		0.340721	0.99405
		0.169428	0.998528		0.0468259	0.993333		0.340767	0.99405
		0.169442	0.998528		0.0468333	0.993333		0.340813	0.99405
		0.169456	0.998528		0.0468406	0.993333		0.34086	0.99405
		0.16947	0.998528		0.046848	0.993333		0.340906	0.99405
		0.169484	0.998528		0.0468553	0.993333		0.340952	0.99405
		0.169499	0.998528		0.0468627	0.993333		0.340999	0.99405
		0.169513	0.998528		0.0468701	0.993333		0.341045	0.99405
		0.169527	0.998528		0.0468775	0.993333		0.341092	0.99405
		0.169541	0.998528		0.0468848	0.993333		0.341138	0.99405
		0.169555	0.998528		0.0468922	0.993333		0.341184	0.99405
		0.169569	0.998528		0.0468996	0.993333		0.341231	0.99405
		0.169583	0.998528		0.046907	0.993333		0.341277	0.99405
		0.169597	0.998528		0.0469144	0.993333		0.341324	0.99405
		0.169612	0.998528		0.0469217	0.993333		0.34137	0.99405
		0.169626	0.998528		0.0469291	0.993333		0.341417	0.99405
		0.16964	0.998528		0.0469365	0.993333		0.341327	0.993653
		0.169654	0.998528		0.0469439	0.993333		0.341374	0.993653
		0.169668	0.998528		0.0469513	0.993333		0.34142	0.993653
		0.169682	0.998528		0.0469587	0.993333		0.341467	0.993653
		0.169696	0.998528		0.0469661	0.993333		0.341513	0.993653
		0.169711	0.998528		0.0469735	0.993333		0.34156	0.993653
		0.169725	0.998528		0.0469809	0.993333		0.341606	0.993653
		0.169739	0.998528		0.0469883	0.993333		0.341653	0.993653
		0.169753	0.998528		0.0469957	0.993333		0.3417	0.993653
		0.169767	0.998528		0.0470032	0.993333		0.341746	0.993653
		0.169781	0.998528		0.0470106	0.993333		0.341793	0.993653
		0.169796	0.998528		0.047018	0.993333		0.34184	0.993653
		0.16981	0.998528		0.0470254	0.993333		0.341886	0.993653
		0.169824	0.998528		0.0470328	0.993333		0.341933	0.993653
		0.169838	0.998528		0.0470403	0.993333		0.34198	0.993653
		0.169852	0.998528		0.0470477	0.993333		0.342026	0.993653
		0.169866	0.998528		0.0470551	0.993333		0.342073	0.993653
		0.169881	0.998528		0.0470625	0.993333		0.34212	0.993653
		0.169895	0.998528		0.04707	0.993333		0.342166	0.993653
		0.169909	0.998528		0.0470774	0.993333		0.342213	0.993653
		0.169923	0.998528		0.0470848	0.993333		0.34226	0.993653
		0.169937	0.998528		0.0470923	0.993333		0.342307	0.993653
		0.169952	0.998528		0.0470997	0.993333		0.342353	0.993653
		0.169966	0.998528		0.0471072	0.993333		0.3424	0.993653
		0.16998	0.998528		0.0471146	0.993333		0.342447	0.993653
		0.169994	0.998528		0.0471221	0.993333		0.342494	0.993653
		0.170008	0.998528		0.0471295	0.993333		0.342404	0.993257
		0.170023	0.998528		0.047137	0.993333		0.342451	0.993257
		0.170037	0.998528		0.0471444	0.993333		0.342498	0.993257
		0.170051	0.998528		0.0471519	0.993333		0.342408	0.99286
		0.170065	0.998528		0.0471594	0.993333		0.342455	0.99286
		0.170079	0.998528		0.0471668	0.993333		0.342501	0.99286
		0.170094	0.998528		0.0471743	0.993333		0.342548	0.99286
		0.170108	0.998528		0.0471818	0.993333		0.342595	0.99286
		0.170122	0.998528		0.0471892	0.993333		0.342642	0.99286
		0.170136	0.998528		0.0471967	0.993333		0.342689	0.99286
		0.170151	0.998528		0.0472042	0.993333		0.342736	0.99286
		0.170165	0.998528		0.0472117	0.993333		0.342783	0.99286
		0.170179	0.998528		0.0472191	0.993333		0.34283	0.99286
		0.170193	0.998528		0.0472266	0.993333		0.34274	0.992463
		0.170207	0.998528		0.0472341	0.993333		0.342787	0.992463
		0.170222	0.998528		0.0472416	0.993333		0.342834	0.992463
		0.170236	0.998528		0.0472491	0.993333		0.342881	0.992463
		0.17025	0.998528		0.0472566	0.993333		0.342928	0.992463
		0.170264	0.998528		0.0472641	0.993333		0.342975	0.992463
		0.170279	0.998528		0.0472716	0.993333		0.343022	0.992463
		0.170293	0.998528		0.0472791	0.993333		0.343069	0.992463
		0.170307	0.998528		0.0472866	0.993333		0.343116	0.992463
		0.170321	0.998528		0.0472941	0.993333		0.343163	0.992463
		0.170336	0.998528		0.0473016	0.993333		0.34321	0.992463
		0.17035	0.998528		0.0473091	0.993333		0.343257	0.992463
		0.170364	0.998528		0.0473166	0.993333		0.343304	0.992463
		0.170378	0.998528		0.0473241	0.993333		0.343351	0.992463
		0.170393	0.998528		0.0473316	0.993333		0.343261	0.992067
		0.170407	0.998528		0.0473392	0.993333		0.343308	0.992067
		0.170421	0.998528		0.0473467	0.993333		0.343355	0.992067
		0.170436	0.998528		0.0473542	0.993333		0.343402	0.992067
		0.17045	0.998528		0.0473617	0.993333		0.34345	0.992067
		0.170464	0.998528		0.0473693	0.993333		0.343497	0.992067
		0.170478	0.998528		0.0473768	0.993333		0.343544	0.992067
		0.170493	0.998528		0.0473843	0.993333		0.343591	0.992067
		0.170507	0.998528		0.0473919	0.993333		0.343638	0.992067
		0.170521	0.998528		0.0473994	0.993333		0.343686	0.992067
		0.170535	0.998528		0.0474069	0.993333		0.343733	0.992067
		0.17055	0.998528		0.0474145	0.993333		0.34378	0.992067
		0.170564	0.998528		0.047422	0.993333		0.343827	0.992067
		0.170578	0.998528		0.0474296	0.993333		0.343875	0.992067
		0.170593	0.998528		0.0474371	0.993333		0.343922	0.992067
		0.170607	0.998528		0.0474447	0.993333		0.343969	0.992067
		0.170621	0.998528		0.0474522	0.993333		0.344017	0.992067
		0.170636	0.998528		0.0474598	0.993333		0.344064	0.992067
		0.17065	0.998528		0.0474673	0.993333		0.344111	0.992067
		0.170664	0.998528		0.0474749	0.993333		0.344159	0.992067
		0.170679	0.998528		0.0474825	0.993333		0.344206	0.992067
		0.170693	0.998528		0.04749	0.993333		0.344253	0.992067
		0.170707	0.998528		0.0474976	0.993333		0.344301	0.992067
		0.170721	0.998528		0.0475052	0.993333		0.344348	0.992067
		0.170736	0.998528		0.0475128	0.993333		0.344395	0.992067
		0.17075	0.998528		0.0475203	0.993333		0.344443	0.992067
		0.170764	0.998528		0.0475279	0.993333		0.34449	0.992067
		0.170779	0.998528		0.0475355	0.993333		0.344538	0.992067
		0.170793	0.998528		0.0475431	0.993333		0.344585	0.992067
		0.170807	0.998528		0.0475507	0.993333		0.344633	0.992067
		0.170822	0.998528		0.0475583	0.993333		0.34468	0.992067
		0.170836	0.998528		0.0475658	0.993333		0.344728	0.992067
		0.17085	0.998528		0.0475734	0.993333		0.344775	0.992067
		0.170865	0.998528		0.047581	0.993333		0.344823	0.992067
		0.170879	0.998528		0.0475886	0.993333		0.34487	0.992067
		0.170894	0.998528		0.0475962	0.993333		0.344918	0.992067
		0.170908	0.998528		0.0476038	0.993333		0.344966	0.992067
		0.170922	0.998528		0.0476114	0.993333		0.345013	0.992067
		0.170937	0.998528		0.047619	0.993333		0.345061	0.992067
		0.170951	0.998528		0.0476267	0.993333		0.345108	0.992067
		0.170965	0.998528		0.0476343	0.993333		0.345156	0.992067
		0.17098	0.998528		0.0476419	0.993333		0.345204	0.992067
		0.170994	0.998528		0.0476495	0.993333		0.345251	0.992067
		0.171008	0.998528		0.0476571	0.993333		0.345299	0.992067
		0.171023	0.998528		0.0476647	0.993333		0.345347	0.992067
		0.171037	0.998528		0.0476724	0.993333		0.345394	0.992067
		0.171052	0.998528		0.04768	0.993333		0.345442	0.992067
		0.171066	0.998528		0.0476876	0.993333		0.34549	0.992067
		0.17108	0.998528		0.0476953	0.993333		0.345537	0.992067
		0.171095	0.998528		0.0477029	0.993333		0.345585	0.992067
		0.171109	0.998528		0.0477105	0.993333		0.345633	0.992067
		0.171123	0.998528		0.0477182	0.993333		0.345681	0.992067
		0.171138	0.998528		0.0477258	0.993333		0.345729	0.992067
		0.171152	0.998528		0.0477335	0.993333		0.345776	0.992067
		0.171167	0.998528		0.0477411	0.993333		0.345824	0.992067
		0.171181	0.998528		0.0477488	0.993333		0.345872	0.992067
		0.171195	0.998528		0.0477564	0.993333		0.34592	0.992067
		0.17121	0.998528		0.0477641	0.993333		0.345968	0.992067
		0.171224	0.998528		0.0477717	0.993333		0.346015	0.992067
		0.171239	0.998528		0.0477794	0.993333		0.346063	0.992067
		0.171253	0.998528		0.047787	0.993333		0.346111	0.992067
		0.171267	0.998528		0.0477947	0.993333		0.346159	0.992067
		0.171282	0.998528		0.0478024	0.993333		0.346207	0.992067
		0.171296	0.998528		0.04781	0.993333		0.346255	0.992067
		0.171311	0.998528		0.0478177	0.993333		0.346303	0.992067
		0.171325	0.998528		0.0478254	0.993333		0.346351	0.992067
		0.17134	0.998528		0.0478331	0.993333		0.346399	0.992067
		0.171354	0.998528		0.0478407	0.993333		0.346447	0.992067
		0.171368	0.998528		0.0478484	0.993333		0.346495	0.992067
		0.171383	0.998528		0.0478561	0.993333		0.346543	0.992067
		0.171397	0.998528		0.0478638	0.993333		0.346591	0.992067
		0.171412	0.998528		0.0478715	0.993333		0.346639	0.992067
		0.171426	0.998528		0.0478792	0.993333		0.346687	0.992067
		0.171441	0.998528		0.0478869	0.993333		0.346735	0.992067
		0.171455	0.998528		0.0478946	0.993333		0.346783	0.992067
		0.171469	0.998528		0.0479023	0.993333		0.346831	0.992067
		0.171484	0.998528		0.04791	0.993333		0.346879	0.992067
		0.171498	0.998528		0.0479177	0.993333		0.346927	0.992067
		0.171513	0.998528		0.0479254	0.993333		0.346976	0.992067
		0.171527	0.998528		0.0479331	0.993333		0.347024	0.992067
		0.171542	0.998528		0.0479408	0.993333		0.347072	0.992067
		0.171556	0.998528		0.0479485	0.993333		0.34712	0.992067
		0.171571	0.998528		0.0479562	0.993333		0.347168	0.992067
		0.171585	0.998528		0.0479639	0.993333		0.347216	0.992067
		0.1716	0.998528		0.0479717	0.993333		0.347265	0.992067
		0.171614	0.998528		0.0479794	0.993333		0.347313	0.992067
		0.171629	0.998528		0.0479871	0.993333		0.347361	0.992067
		0.171643	0.998528		0.0479948	0.993333		0.347409	0.992067
		0.171658	0.998528		0.0480026	0.993333		0.347458	0.992067
		0.171672	0.998528		0.0480103	0.993333		0.347506	0.992067
		0.171686	0.998528		0.048018	0.993333		0.347554	0.992067
		0.171701	0.998528		0.0480258	0.993333		0.347603	0.992067
		0.171715	0.998528		0.0480335	0.993333		0.347651	0.992067
		0.17173	0.998528		0.0480413	0.993333		0.347699	0.992067
		0.171744	0.998528		0.048049	0.993333		0.347747	0.992067
		0.171759	0.998528		0.0480568	0.993333		0.347796	0.992067
		0.171773	0.998528		0.0480645	0.993333		0.347844	0.992067
		0.171788	0.998528		0.0480723	0.993333		0.347893	0.992067
		0.171802	0.998528		0.04808	0.993333		0.347941	0.992067
		0.171817	0.998528		0.0480878	0.993333		0.347989	0.992067
		0.171831	0.998528		0.0480955	0.993333		0.348038	0.992067
		0.171846	0.998528		0.0481033	0.993333		0.348086	0.992067
		0.17186	0.998528		0.0481111	0.993333		0.348135	0.992067
		0.171875	0.998528		0.0481188	0.993333		0.348183	0.992067
		0.17189	0.998528		0.0481266	0.993333		0.348232	0.992067
		0.171904	0.998528		0.0481344	0.993333		0.34828	0.992067
		0.171919	0.998528		0.0481422	0.993333		0.348329	0.992067
		0.171933	0.998528		0.0481499	0.993333		0.348377	0.992067
		0.171948	0.998528		0.0481577	0.993333		0.348426	0.992067
		0.171962	0.998528		0.0481655	0.993333		0.348474	0.992067
		0.171977	0.998528		0.0481733	0.993333		0.348523	0.992067
		0.171991	0.998528		0.0481811	0.993333		0.348571	0.992067
		0.172006	0.998528		0.0481889	0.993333		0.34862	0.992067
		0.17202	0.998528		0.0481967	0.993333		0.348669	0.992067
		0.172035	0.998528		0.0482045	0.993333		0.348717	0.992067
		0.172049	0.998528		0.0482123	0.993333		0.348766	0.992067
		0.172064	0.998528		0.0482201	0.993333		0.348815	0.992067
		0.172078	0.998528		0.0482279	0.993333		0.348863	0.992067
		0.172093	0.998528		0.0482357	0.993333		0.348912	0.992067
		0.172108	0.998528		0.0482435	0.993333		0.348961	0.992067
		0.172122	0.998528		0.0482513	0.993333		0.349009	0.992067
		0.172137	0.998528		0.0482591	0.993333		0.349058	0.992067
		0.172151	0.998528		0.0482669	0.993333		0.348967	0.99167
		0.172166	0.998528		0.0482747	0.993333		0.349016	0.99167
		0.17218	0.998528		0.0482826	0.993333		0.349065	0.99167
		0.172195	0.998528		0.0482904	0.993333		0.349113	0.99167
		0.17221	0.998528		0.0482982	0.993333		0.349162	0.99167
		0.172224	0.998528		0.048306	0.993333		0.349071	0.991273
		0.172239	0.998528		0.0483139	0.993333		0.34912	0.991273
		0.172253	0.998528		0.0483217	0.993333		0.349169	0.991273
		0.172268	0.998528		0.0483295	0.993333		0.349217	0.991273
		0.172282	0.998528		0.0483374	0.993333		0.349266	0.991273
		0.172297	0.998528		0.0483452	0.993333		0.349315	0.991273
		0.172312	0.998528		0.0483531	0.993333		0.349364	0.991273
		0.172326	0.998528		0.0483609	0.993333		0.349413	0.991273
		0.172341	0.998528		0.0483688	0.993333		0.349462	0.991273
		0.172355	0.998528		0.0483766	0.993333		0.34951	0.991273
		0.17237	0.998528		0.0483845	0.993333		0.349559	0.991273
		0.172385	0.998528		0.0483923	0.993333		0.349608	0.991273
		0.172399	0.998528		0.0484002	0.993333		0.349657	0.991273
		0.172414	0.998528		0.0484081	0.993333		0.349706	0.991273
		0.172428	0.998528		0.0484159	0.993333		0.349755	0.991273
		0.172443	0.998528		0.0484238	0.993333		0.349804	0.991273
		0.172458	0.998528		0.0484317	0.993333		0.349853	0.991273
		0.172472	0.998528		0.0484395	0.993333		0.349902	0.991273
		0.172487	0.998528		0.0484474	0.993333		0.349811	0.990877
		0.172501	0.998528		0.0484553	0.993333		0.34986	0.990877
		0.172516	0.998528		0.0484632	0.993333		0.349909	0.990877
		0.172531	0.998528		0.048471	0.993333		0.349958	0.990877
		0.172545	0.998528		0.0484789	0.993333		0.350007	0.990877
		0.17256	0.998528		0.0484868	0.993333		0.350056	0.990877
		0.172575	0.998528		0.0484947	0.993333		0.350105	0.990877
		0.172504	0.998037		0.0485026	0.993333		0.350154	0.990877
		0.172519	0.998037		0.0485105	0.993333		0.350203	0.990877
		0.172534	0.998037		0.0485184	0.993333		0.350252	0.990877
		0.172548	0.998037		0.0485263	0.993333		0.350302	0.990877
		0.172563	0.998037		0.0485342	0.993333		0.350351	0.990877
		0.172578	0.998037		0.0485421	0.993333		0.3504	0.990877
		0.172592	0.998037		0.04855	0.993333		0.350449	0.990877
		0.172607	0.998037		0.0485579	0.993333		0.350498	0.990877
		0.172622	0.998037		0.0485658	0.993333		0.350547	0.990877
		0.172636	0.998037		0.0485738	0.993333		0.350596	0.990877
		0.172651	0.998037		0.0485817	0.993333		0.350646	0.990877
		0.172666	0.998037		0.0485896	0.993333		0.350695	0.990877
		0.17268	0.998037		0.0485975	0.993333		0.350744	0.990877
		0.172695	0.998037		0.0486054	0.993333		0.350793	0.990877
		0.17271	0.998037		0.0486134	0.993333		0.350843	0.990877
		0.172724	0.998037		0.0486213	0.993333		0.350892	0.990877
		0.172739	0.998037		0.0486292	0.993333		0.350941	0.990877
		0.172754	0.998037		0.0486372	0.993333		0.350991	0.990877
		0.172768	0.998037		0.0486451	0.993333		0.35104	0.990877
		0.172783	0.998037		0.0486531	0.993333		0.351089	0.990877
		0.172798	0.998037		0.048661	0.993333		0.351139	0.990877
		0.172812	0.998037		0.048669	0.993333		0.351188	0.990877
		0.172827	0.998037		0.0486769	0.993333		0.351237	0.990877
		0.172842	0.998037		0.0486849	0.993333		0.351287	0.990877
		0.172856	0.998037		0.0486928	0.993333		0.351336	0.990877
		0.172871	0.998037		0.0487008	0.993333		0.351386	0.990877
		0.172886	0.998037		0.0487087	0.993333		0.351435	0.990877
		0.1729	0.998037		0.0487167	0.993333		0.351484	0.990877
		0.172915	0.998037		0.0487247	0.993333		0.351534	0.990877
		0.17293	0.998037		0.0487326	0.993333		0.351583	0.990877
		0.172944	0.998037		0.0487406	0.993333		0.351633	0.990877
		0.172959	0.998037		0.0487486	0.993333		0.351682	0.990877
		0.172974	0.998037		0.0487565	0.993333		0.351732	0.990877
		0.172989	0.998037		0.0487645	0.993333		0.351781	0.990877
		0.173003	0.998037		0.0487725	0.993333		0.351831	0.990877
		0.173018	0.998037		0.0487805	0.993333		0.351881	0.990877
		0.173033	0.998037		0.0487885	0.993333		0.35193	0.990877
		0.173047	0.998037		0.0487965	0.993333		0.35198	0.990877
		0.173062	0.998037		0.0488045	0.993333		0.352029	0.990877
		0.173077	0.998037		0.0488124	0.993333		0.352079	0.990877
		0.173092	0.998037		0.0488204	0.993333		0.352129	0.990877
		0.173106	0.998037		0.0488284	0.993333		0.352178	0.990877
		0.173121	0.998037		0.0488364	0.993333		0.352228	0.990877
		0.173136	0.998037		0.0488445	0.993333		0.352278	0.990877
		0.173151	0.998037		0.0488525	0.993333		0.352327	0.990877
		0.173165	0.998037		0.0488605	0.993333		0.352377	0.990877
		0.17318	0.998037		0.0488685	0.993333		0.352427	0.990877
		0.173195	0.998037		0.0488765	0.993333		0.352476	0.990877
		0.17321	0.998037		0.0488845	0.993333		0.352526	0.990877
		0.173224	0.998037		0.0488925	0.993333		0.352576	0.990877
		0.173239	0.998037		0.0489006	0.993333		0.352626	0.990877
		0.173254	0.998037		0.0489086	0.993333		0.352675	0.990877
		0.173269	0.998037		0.0489166	0.993333		0.352725	0.990877
		0.173283	0.998037		0.0489246	0.993333		0.352775	0.990877
		0.173298	0.998037		0.0489327	0.993333		0.352825	0.990877
		0.173313	0.998037		0.0489407	0.993333		0.352875	0.990877
		0.173328	0.998037		0.0489488	0.993333		0.352925	0.990877
		0.173342	0.998037		0.0489568	0.993333		0.352974	0.990877
		0.173357	0.998037		0.0489648	0.993333		0.353024	0.990877
		0.173372	0.998037		0.0489729	0.993333		0.353074	0.990877
		0.173387	0.998037		0.0489809	0.993333		0.353124	0.990877
		0.173402	0.998037		0.048989	0.993333		0.353174	0.990877
		0.173416	0.998037		0.048997	0.993333		0.353224	0.990877
		0.173431	0.998037		0.0490051	0.993333		0.353274	0.990877
		0.173446	0.998037		0.0490132	0.993333		0.353324	0.990877
		0.173461	0.998037		0.0490212	0.993333		0.353374	0.990877
		0.173475	0.998037		0.0490293	0.993333		0.353424	0.990877
		0.17349	0.998037		0.0490374	0.993333		0.353474	0.990877
		0.173505	0.998037		0.0490454	0.993333		0.353524	0.990877
		0.17352	0.998037		0.0490535	0.993333		0.353574	0.990877
		0.173535	0.998037		0.0490616	0.993333		0.353624	0.990877
		0.173549	0.998037		0.0490697	0.993333		0.353674	0.990877
		0.173564	0.998037		0.0490777	0.993333		0.353724	0.990877
		0.173579	0.998037		0.0490858	0.993333		0.353774	0.990877
		0.173594	0.998037		0.0490939	0.993333		0.353824	0.990877
		0.173609	0.998037		0.049102	0.993333		0.353874	0.990877
		0.173624	0.998037		0.0491101	0.993333		0.353925	0.990877
		0.173638	0.998037		0.0491182	0.993333		0.353975	0.990877
		0.173653	0.998037		0.0491263	0.993333		0.354025	0.990877
		0.173668	0.998037		0.0491344	0.993333		0.354075	0.990877
		0.173683	0.998037		0.0491425	0.993333		0.354125	0.990877
		0.173698	0.998037		0.0491506	0.993333		0.354176	0.990877
		0.173713	0.998037		0.0491587	0.993333		0.354226	0.990877
		0.173727	0.998037		0.0491668	0.993333		0.354276	0.990877
		0.173742	0.998037		0.0491749	0.993333		0.354326	0.990877
		0.173757	0.998037		0.049183	0.993333		0.354377	0.990877
		0.173772	0.998037		0.0491912	0.993333		0.354427	0.990877
		0.173787	0.998037		0.0491993	0.993333		0.354477	0.990877
		0.173802	0.998037		0.0492074	0.993333		0.354527	0.990877
		0.173816	0.998037		0.0492155	0.993333		0.354578	0.990877
		0.173831	0.998037		0.0492237	0.993333		0.354628	0.990877
		0.173846	0.998037		0.0492318	0.993333		0.354678	0.990877
		0.173861	0.998037		0.0492399	0.993333		0.354729	0.990877
		0.173876	0.998037		0.0492481	0.993333		0.354779	0.990877
		0.173891	0.998037		0.0492562	0.993333		0.35483	0.990877
		0.173906	0.998037		0.0492643	0.993333		0.35488	0.990877
		0.17392	0.998037		0.0492725	0.993333		0.35493	0.990877
		0.173935	0.998037		0.0492806	0.993333		0.354981	0.990877
		0.17395	0.998037		0.0492888	0.993333		0.355031	0.990877
		0.173965	0.998037		0.0492969	0.993333		0.355082	0.990877
		0.17398	0.998037		0.0493051	0.993333		0.355132	0.990877
		0.173995	0.998037		0.0493133	0.993333		0.355183	0.990877
		0.17401	0.998037		0.0493214	0.993333		0.355091	0.99048
		0.174025	0.998037		0.0493296	0.993333		0.355142	0.99048
		0.17404	0.998037		0.0493377	0.993333		0.355192	0.99048
		0.174054	0.998037		0.0493459	0.993333		0.355243	0.99048
		0.174069	0.998037		0.0493541	0.993333		0.355293	0.99048
		0.174084	0.998037		0.0493623	0.993333		0.355201	0.990083
		0.174099	0.998037		0.0493704	0.993333		0.355252	0.990083
		0.174114	0.998037		0.0493786	0.993333		0.355302	0.990083
		0.174129	0.998037		0.0493868	0.993333		0.355353	0.990083
		0.174144	0.998037		0.049395	0.993333		0.355404	0.990083
		0.174159	0.998037		0.0494032	0.993333		0.355454	0.990083
		0.174174	0.998037		0.0494114	0.993333		0.355505	0.990083
		0.174189	0.998037		0.0494196	0.993333		0.355556	0.990083
		0.174203	0.998037		0.0494278	0.993333		0.355606	0.990083
		0.174218	0.998037		0.049436	0.993333		0.355657	0.990083
		0.174233	0.998037		0.0494442	0.993333		0.355708	0.990083
		0.174248	0.998037		0.0494524	0.993333		0.355758	0.990083
		0.174263	0.998037		0.0494606	0.993333		0.355809	0.990083
		0.174278	0.998037		0.0494688	0.993333		0.35586	0.990083
		0.174293	0.998037		0.049477	0.993333		0.35591	0.990083
		0.174308	0.998037		0.0494852	0.993333		0.355961	0.990083
		0.174323	0.998037		0.0494934	0.993333		0.356012	0.990083
		0.174338	0.998037		0.0495017	0.993333		0.356063	0.990083
		0.174353	0.998037		0.0495099	0.993333		0.356114	0.990083
		0.174368	0.998037		0.0495181	0.993333		0.356164	0.990083
		0.174383	0.998037		0.0495263	0.993333		0.356215	0.990083
		0.174398	0.998037		0.0495346	0.993333		0.356266	0.990083
		0.174413	0.998037		0.0495428	0.993333		0.356317	0.990083
		0.174428	0.998037		0.049551	0.993333		0.356368	0.990083
		0.174443	0.998037		0.0495593	0.993333		0.356419	0.990083
		0.174458	0.998037		0.0495675	0.993333		0.35647	0.990083
		0.174472	0.998037		0.0495758	0.993333		0.35652	0.990083
		0.174487	0.998037		0.049584	0.993333		0.356571	0.990083
		0.174502	0.998037		0.0495923	0.993333		0.356622	0.990083
		0.174517	0.998037		0.0496005	0.993333		0.356673	0.990083
		0.174532	0.998037		0.0496088	0.993333		0.356724	0.990083
		0.174547	0.998037		0.049617	0.993333		0.356775	0.990083
		0.174562	0.998037		0.0496253	0.993333		0.356826	0.990083
		0.174577	0.998037		0.0496336	0.993333		0.356877	0.990083
		0.174592	0.998037		0.0496418	0.993333		0.356785	0.989687
		0.174607	0.998037		0.0496501	0.993333		0.356836	0.989687
		0.174622	0.998037		0.0496584	0.993333		0.356887	0.989687
		0.174637	0.998037		0.0496667	0.993333		0.356938	0.989687
		0.174652	0.998037		0.0496749	0.993333		0.35699	0.989687
		0.174667	0.998037		0.0496832	0.993333		0.357041	0.989687
		0.174682	0.998037		0.0496915	0.993333		0.357092	0.989687
		0.174697	0.998037		0.0496998	0.993333		0.357143	0.989687
		0.174712	0.998037		0.0497081	0.993333		0.357194	0.989687
		0.174727	0.998037		0.0497164	0.993333		0.357245	0.989687
		0.174742	0.998037		0.0497247	0.993333		0.357296	0.989687
		0.174757	0.998037		0.049733	0.993333		0.357347	0.989687
		0.174772	0.998037		0.0497413	0.993333		0.357399	0.989687
		0.174787	0.998037		0.0497496	0.993333		0.35745	0.989687
		0.174802	0.998037		0.0497579	0.993333		0.357501	0.989687
		0.174817	0.998037		0.0497662	0.993333		0.357552	0.989687
		0.174832	0.998037		0.0497745	0.993333		0.357604	0.989687
		0.174847	0.998037		0.0497828	0.993333		0.357655	0.989687
		0.174862	0.998037		0.0497911	0.993333		0.357706	0.989687
		0.174877	0.998037		0.0497995	0.993333		0.357757	0.989687
		0.174893	0.998037		0.0498078	0.993333		0.357809	0.989687
		0.174908	0.998037		0.0498161	0.993333		0.35786	0.989687
		0.174923	0.998037		0.0498244	0.993333		0.357911	0.989687
		0.174938	0.998037		0.0498328	0.993333		0.357963	0.989687
		0.174953	0.998037		0.0498411	0.993333		0.358014	0.989687
		0.174968	0.998037		0.0498494	0.993333		0.358065	0.989687
		0.174983	0.998037		0.0498578	0.993333		0.358117	0.989687
		0.174998	0.998037		0.0498661	0.993333		0.358168	0.989687
		0.175013	0.998037		0.0498745	0.993333		0.35822	0.989687
		0.175028	0.998037		0.0498828	0.993333		0.358271	0.989687
		0.175043	0.998037		0.0498912	0.993333		0.358323	0.989687
		0.175058	0.998037		0.0498995	0.993333		0.358374	0.989687
		0.175073	0.998037		0.0499079	0.993333		0.358426	0.989687
		0.175088	0.998037		0.0499162	0.993333		0.358477	0.989687
		0.175103	0.998037		0.0499246	0.993333		0.358385	0.98929
		0.175118	0.998037		0.049933	0.993333		0.358436	0.98929
		0.175133	0.998037		0.0499413	0.993333		0.358488	0.98929
		0.175149	0.998037		0.0499497	0.993333		0.358539	0.98929
		0.175164	0.998037		0.0499581	0.993333		0.358591	0.98929
		0.175179	0.998037		0.0499665	0.993333		0.358643	0.98929
		0.175194	0.998037		0.0499748	0.993333		0.358694	0.98929
		0.175209	0.998037		0.0499832	0.993333		0.358746	0.98929
		0.175224	0.998037		0.0499916	0.993333		0.358797	0.98929
		0.175239	0.998037		0.05	0.993333		0.358849	0.98929
		0.175254	0.998037		0.0500084	0.993333		0.358901	0.98929
		0.175269	0.998037		0.0500168	0.993333		0.358952	0.98929
		0.175284	0.998037		0.0500252	0.993333		0.359004	0.98929
		0.175299	0.998037		0.0500336	0.993333		0.359056	0.98929
		0.175315	0.998037		0.050042	0.993333		0.359107	0.98929
		0.17533	0.998037		0.0500504	0.993333		0.359159	0.98929
		0.175345	0.998037		0.0500588	0.993333		0.359211	0.98929
		0.17536	0.998037		0.0500672	0.993333		0.359314	0.98929
		0.175375	0.998037		0.0500756	0.993333		0.359366	0.98929
		0.17539	0.998037		0.050084	0.993333		0.359418	0.98929
		0.175405	0.998037		0.0500925	0.993333		0.35947	0.98929
		0.17542	0.998037		0.0501009	0.993333		0.359521	0.98929
		0.175436	0.998037		0.0501093	0.993333		0.359573	0.98929
		0.175451	0.998037		0.0501177	0.993333		0.359625	0.98929
		0.175466	0.998037		0.0501262	0.993333		0.359677	0.98929
		0.175481	0.998037		0.0501346	0.993333		0.359729	0.98929
		0.175496	0.998037		0.050143	0.993333		0.359781	0.98929
		0.175511	0.998037		0.0501515	0.993333		0.359833	0.98929
		0.175526	0.998037		0.0501599	0.993333		0.359885	0.98929
		0.175542	0.998037		0.0501684	0.993333		0.359936	0.98929
		0.175557	0.998037		0.0501768	0.993333		0.359988	0.98929
		0.175572	0.998037		0.0501852	0.993333		0.36004	0.98929
		0.175587	0.998037		0.0501937	0.993333		0.360092	0.98929
		0.175602	0.998037		0.0502022	0.993333		0.360144	0.98929
		0.175617	0.998037		0.0502106	0.993333		0.360196	0.98929
		0.175633	0.998037		0.0502191	0.993333		0.360248	0.98929
		0.175648	0.998037		0.0502275	0.993333		0.3603	0.98929
		0.175663	0.998037		0.050236	0.993333		0.360353	0.98929
		0.175678	0.998037		0.0502445	0.993333		0.360405	0.98929
		0.175693	0.998037		0.050253	0.993333		0.360457	0.98929
		0.175708	0.998037		0.0502614	0.993333		0.360509	0.98929
		0.175724	0.998037		0.0502699	0.993333		0.360561	0.98929
		0.175739	0.998037		0.0502784	0.993333		0.360613	0.98929
		0.175754	0.998037		0.0502869	0.993333		0.360665	0.98929
		0.175769	0.998037		0.0502954	0.993333		0.360573	0.988893
		0.175784	0.998037		0.0503038	0.993333		0.360625	0.988893
		0.175799	0.998037		0.0503123	0.993333		0.360677	0.988893
		0.175815	0.998037		0.0503208	0.993333		0.360729	0.988893
		0.17583	0.998037		0.0503293	0.993333		0.360781	0.988893
		0.175845	0.998037		0.0503378	0.993333		0.360834	0.988893
		0.17586	0.998037		0.0503463	0.993333		0.360886	0.988893
		0.175875	0.998037		0.0503548	0.993333		0.360938	0.988893
		0.175891	0.998037		0.0503634	0.993333		0.36099	0.988893
		0.175906	0.998037		0.0503719	0.993333		0.361043	0.988893
		0.175921	0.998037		0.0503804	0.993333		0.361095	0.988893
		0.175936	0.998037		0.0503889	0.993333		0.361147	0.988893
		0.175952	0.998037		0.0503974	0.993333		0.3612	0.988893
		0.175967	0.998037		0.050406	0.993333		0.361252	0.988893
		0.175982	0.998037		0.0504145	0.993333		0.361304	0.988893
		0.175997	0.998037		0.050423	0.993333		0.361357	0.988893
		0.176012	0.998037		0.0504315	0.993333		0.361409	0.988893
		0.176028	0.998037		0.0504401	0.993333		0.361462	0.988893
		0.176043	0.998037		0.0504486	0.993333		0.361514	0.988893
		0.176058	0.998037		0.0504572	0.993333		0.361566	0.988893
		0.176073	0.998037		0.0504657	0.993333		0.361474	0.988497
		0.176089	0.998037		0.0504743	0.993333		0.361526	0.988497
		0.176104	0.998037		0.0504828	0.993333		0.361579	0.988497
		0.176119	0.998037		0.0504914	0.993333		0.361631	0.988497
		0.176134	0.998037		0.0504999	0.993333		0.361684	0.988497
		0.17615	0.998037		0.0505085	0.993333		0.361736	0.988497
		0.176165	0.998037		0.050517	0.993333		0.361789	0.988497
		0.17618	0.998037		0.0505256	0.993333		0.361841	0.988497
		0.176195	0.998037		0.0505342	0.993333		0.361894	0.988497
		0.176211	0.998037		0.0505427	0.993333		0.361946	0.988497
		0.176226	0.998037		0.0505513	0.993333		0.361999	0.988497
		0.176241	0.998037		0.0505599	0.993333		0.362051	0.988497
		0.176256	0.998037		0.0505685	0.993333		0.362104	0.988497
		0.176272	0.998037		0.0505771	0.993333		0.362157	0.988497
		0.176287	0.998037		0.0505856	0.993333		0.362209	0.988497
		0.176302	0.998037		0.0505942	0.993333		0.362262	0.988497
		0.176318	0.998037		0.0506028	0.993333		0.362315	0.988497
		0.176333	0.998037		0.0506114	0.993333		0.362367	0.988497
		0.176348	0.998037		0.05062	0.993333		0.36242	0.988497
		0.176363	0.998037		0.0506286	0.993333		0.362473	0.988497
		0.176379	0.998037		0.0506372	0.993333		0.362525	0.988497
		0.176394	0.998037		0.0506458	0.993333		0.362578	0.988497
		0.176409	0.998037		0.0506544	0.993333		0.362485	0.9881
		0.176425	0.998037		0.050663	0.993333		0.362538	0.9881
		0.17644	0.998037		0.0506717	0.993333		0.362591	0.9881
		0.176455	0.998037		0.0506803	0.993333		0.362644	0.9881
		0.176471	0.998037		0.0506889	0.993333		0.362697	0.9881
		0.176486	0.998037		0.0506975	0.993333		0.362749	0.9881
		0.176501	0.998037		0.0507061	0.993333		0.362802	0.9881
		0.176517	0.998037		0.0507148	0.993333		0.362855	0.9881
		0.176532	0.998037		0.0507234	0.993333		0.362762	0.987703
		0.176547	0.998037		0.050732	0.993333		0.362815	0.987703
		0.176563	0.998037		0.0507407	0.993333		0.362868	0.987703
		0.176578	0.998037		0.0507493	0.993333		0.362921	0.987703
		0.176593	0.998037		0.050758	0.993333		0.362974	0.987703
		0.176608	0.998037		0.0507666	0.993333		0.363027	0.987703
		0.176624	0.998037		0.0507753	0.993333		0.36308	0.987703
		0.176639	0.998037		0.0507839	0.993333		0.363133	0.987703
		0.176655	0.998037		0.0507926	0.993333		0.363186	0.987703
		0.17667	0.998037		0.0508012	0.993333		0.363239	0.987703
		0.176685	0.998037		0.0508099	0.993333		0.363292	0.987703
		0.176701	0.998037		0.0508186	0.993333		0.363345	0.987703
		0.176716	0.998037		0.0508272	0.993333		0.363398	0.987703
		0.176731	0.998037		0.0508359	0.993333		0.363451	0.987703
		0.176747	0.998037		0.0508446	0.993333		0.363504	0.987703
		0.176762	0.998037		0.0508532	0.993333		0.363557	0.987703
		0.176777	0.998037		0.0508619	0.993333		0.36361	0.987703
		0.176793	0.998037		0.0508706	0.993333		0.363663	0.987703
		0.176808	0.998037		0.0508793	0.993333		0.36357	0.987307
		0.176823	0.998037		0.050888	0.993333		0.363623	0.987307
		0.176839	0.998037		0.0508967	0.993333		0.363676	0.987307
		0.176854	0.998037		0.0509054	0.993333		0.363729	0.987307
		0.17687	0.998037		0.0509141	0.993333		0.363783	0.987307
		0.176885	0.998037		0.0509228	0.993333		0.363836	0.987307
		0.1769	0.998037		0.0509315	0.993333		0.363889	0.987307
		0.176916	0.998037		0.0509402	0.993333		0.363942	0.987307
		0.176931	0.998037		0.0509489	0.993333		0.363995	0.987307
		0.176946	0.998037		0.0509576	0.993333		0.364049	0.987307
		0.176962	0.998037		0.0509663	0.993333		0.364102	0.987307
		0.176977	0.998037		0.050975	0.993333		0.364155	0.987307
		0.176993	0.998037		0.0509837	0.993333		0.364208	0.987307
		0.177008	0.998037		0.0509925	0.993333		0.364262	0.987307
		0.177023	0.998037		0.0510012	0.993333		0.364315	0.987307
		0.177039	0.998037		0.0510099	0.993333		0.364368	0.987307
		0.177054	0.998037		0.0510187	0.993333		0.364422	0.987307
		0.17707	0.998037		0.0510274	0.993333		0.364475	0.987307
		0.177085	0.998037		0.0510361	0.993333		0.364528	0.987307
		0.177101	0.998037		0.0510449	0.993333		0.364582	0.987307
		0.177116	0.998037		0.0510536	0.993333		0.364635	0.987307
		0.177131	0.998037		0.0510624	0.993333		0.364542	0.98691
		0.177147	0.998037		0.0510711	0.993333		0.364596	0.98691
		0.177162	0.998037		0.0510799	0.993333		0.364649	0.98691
		0.177178	0.998037		0.0510886	0.993333		0.364702	0.98691
		0.177193	0.998037		0.0510974	0.993333		0.364756	0.98691
		0.177209	0.998037		0.0511062	0.993333		0.364809	0.98691
		0.177224	0.998037		0.0511149	0.993333		0.364863	0.98691
		0.177239	0.998037		0.0511237	0.993333		0.364916	0.98691
		0.177255	0.998037		0.0511325	0.993333		0.36497	0.98691
		0.17727	0.998037		0.0511412	0.993333		0.365023	0.98691
		0.177286	0.998037		0.05115	0.993333		0.365077	0.98691
		0.177301	0.998037		0.0511588	0.993333		0.365131	0.98691
		0.177317	0.998037		0.0511676	0.993333		0.365184	0.98691
		0.177332	0.998037		0.0511764	0.993333		0.365238	0.98691
		0.177348	0.998037		0.0511852	0.993333		0.365291	0.98691
		0.177363	0.998037		0.051194	0.993333		0.365345	0.98691
		0.177379	0.998037		0.0512027	0.993333		0.365399	0.98691
		0.177394	0.998037		0.0512115	0.993333		0.365452	0.98691
		0.17741	0.998037		0.0512204	0.993333		0.365506	0.98691
		0.177425	0.998037		0.0510572	0.99		0.36556	0.98691
		0.17744	0.998037		0.051066	0.99		0.365614	0.98691
		0.177456	0.998037		0.0510748	0.99		0.365667	0.98691
		0.177471	0.998037		0.0510836	0.99		0.365721	0.98691
		0.177487	0.998037		0.0510924	0.99		0.365775	0.98691
		0.177502	0.998037		0.0511012	0.99		0.365829	0.98691
		0.177518	0.998037		0.05111	0.99		0.365882	0.98691
		0.177533	0.998037		0.0511188	0.99		0.365936	0.98691
		0.177549	0.998037		0.0511276	0.99		0.365843	0.986513
		0.177564	0.998037		0.0511364	0.99		0.365897	0.986513
		0.17758	0.998037		0.0511452	0.99		0.365951	0.986513
		0.177595	0.998037		0.051154	0.99		0.366004	0.986513
		0.177524	0.997547		0.0511628	0.99		0.366058	0.986513
		0.177539	0.997547		0.0511716	0.99		0.366112	0.986513
		0.177555	0.997547		0.0511804	0.99		0.366166	0.986513
		0.17757	0.997547		0.0511892	0.99		0.36622	0.986513
		0.177586	0.997547		0.0511981	0.99		0.366274	0.986513
		0.177601	0.997547		0.0512069	0.99		0.366328	0.986513
		0.177617	0.997547		0.0512157	0.99		0.366382	0.986513
		0.177632	0.997547		0.0512246	0.99		0.366436	0.986513
		0.177648	0.997547		0.0512334	0.99		0.36649	0.986513
		0.177663	0.997547		0.0512422	0.99		0.366544	0.986513
		0.177679	0.997547		0.0512511	0.99		0.366598	0.986513
		0.177694	0.997547		0.0512599	0.99		0.366652	0.986513
		0.17771	0.997547		0.0512688	0.99		0.366706	0.986513
		0.177725	0.997547		0.0512776	0.99		0.36676	0.986513
		0.177741	0.997547		0.0512865	0.99		0.366814	0.986513
		0.177756	0.997547		0.0512953	0.99		0.366868	0.986513
		0.177772	0.997547		0.0513042	0.99		0.366922	0.986513
		0.177787	0.997547		0.0513131	0.99		0.366977	0.986513
		0.177803	0.997547		0.0513219	0.99		0.367031	0.986513
		0.177819	0.997547		0.0513308	0.99		0.367085	0.986513
		0.177834	0.997547		0.0513397	0.99		0.367139	0.986513
		0.17785	0.997547		0.0513485	0.99		0.367046	0.986117
		0.177865	0.997547		0.0513574	0.99		0.3671	0.986117
		0.177881	0.997547		0.0513663	0.99		0.367154	0.986117
		0.177896	0.997547		0.0513752	0.99		0.367208	0.986117
		0.177912	0.997547		0.0513841	0.99		0.367263	0.986117
		0.177928	0.997547		0.051393	0.99		0.367317	0.986117
		0.177943	0.997547		0.0514019	0.99		0.367371	0.986117
		0.177959	0.997547		0.0514108	0.99		0.367425	0.986117
		0.177974	0.997547		0.0514197	0.99		0.36748	0.986117
		0.17799	0.997547		0.0514286	0.99		0.367534	0.986117
		0.178005	0.997547		0.0514375	0.99		0.367588	0.986117
		0.178021	0.997547		0.0514464	0.99		0.367643	0.986117
		0.178052	0.997547		0.0514553	0.99		0.367697	0.986117
		0.178068	0.997547		0.0514642	0.99		0.367751	0.986117
		0.178083	0.997547		0.0514731	0.99		0.367806	0.986117
		0.178099	0.997547		0.0514821	0.99		0.36786	0.986117
		0.178115	0.997547		0.051491	0.99		0.367915	0.986117
		0.17813	0.997547		0.0514999	0.99		0.367969	0.986117
		0.178146	0.997547		0.0515088	0.99		0.368024	0.986117
		0.178161	0.997547		0.0515178	0.99		0.368078	0.986117
		0.178177	0.997547		0.0515267	0.99		0.368133	0.986117
		0.178193	0.997547		0.0515357	0.99		0.368187	0.986117
		0.178208	0.997547		0.0515446	0.99		0.368242	0.986117
		0.178224	0.997547		0.0515535	0.99		0.368296	0.986117
		0.17824	0.997547		0.0515625	0.99		0.368351	0.986117
		0.178255	0.997547		0.0515715	0.99		0.368405	0.986117
		0.178271	0.997547		0.0515804	0.99		0.36846	0.986117
		0.178286	0.997547		0.0515894	0.99		0.368515	0.986117
		0.178302	0.997547		0.0515983	0.99		0.368569	0.986117
		0.178318	0.997547		0.0516073	0.99		0.368624	0.986117
		0.178333	0.997547		0.0516163	0.99		0.368679	0.986117
		0.178349	0.997547		0.0516252	0.99		0.368733	0.986117
		0.178365	0.997547		0.0516342	0.99		0.368788	0.986117
		0.17838	0.997547		0.0516432	0.99		0.368843	0.986117
		0.178396	0.997547		0.0516522	0.99		0.368897	0.986117
		0.178412	0.997547		0.0516612	0.99		0.368952	0.986117
		0.178427	0.997547		0.0516701	0.99		0.368859	0.98572
		0.178443	0.997547		0.0516791	0.99		0.368913	0.98572
		0.178459	0.997547		0.0516881	0.99		0.368968	0.98572
		0.178474	0.997547		0.0516971	0.99		0.369023	0.98572
		0.17849	0.997547		0.0517061	0.99		0.369078	0.98572
		0.178506	0.997547		0.0517151	0.99		0.369133	0.98572
		0.178521	0.997547		0.0517241	0.99		0.369187	0.98572
		0.178537	0.997547		0.0517331	0.99		0.369242	0.98572
		0.178553	0.997547		0.0517422	0.99		0.369297	0.98572
		0.178568	0.997547		0.0517512	0.99		0.369352	0.98572
		0.178584	0.997547		0.0517602	0.99		0.369407	0.98572
		0.1786	0.997547		0.0517692	0.99		0.369462	0.98572
		0.178615	0.997547		0.0517782	0.99		0.369517	0.98572
		0.178631	0.997547		0.0517873	0.99		0.369572	0.98572
		0.178647	0.997547		0.0517963	0.99		0.369627	0.98572
		0.178662	0.997547		0.0518053	0.99		0.369682	0.98572
		0.178678	0.997547		0.0518144	0.99		0.369737	0.98572
		0.178694	0.997547		0.0518234	0.99		0.369792	0.98572
		0.17871	0.997547		0.0518325	0.99		0.369847	0.98572
		0.178725	0.997547		0.0518415	0.99		0.369902	0.98572
		0.178741	0.997547		0.0518506	0.99		0.369808	0.985323
		0.178757	0.997547		0.0518596	0.99		0.369863	0.985323
		0.178772	0.997547		0.0518687	0.99		0.369918	0.985323
		0.178788	0.997547		0.0518777	0.99		0.369973	0.985323
		0.178804	0.997547		0.0518868	0.99		0.370028	0.985323
		0.17882	0.997547		0.0518959	0.99		0.370083	0.985323
		0.178835	0.997547		0.0519049	0.99		0.370139	0.985323
		0.178851	0.997547		0.051914	0.99		0.370194	0.985323
		0.178867	0.997547		0.0519231	0.99		0.370249	0.985323
		0.178883	0.997547		0.0519322	0.99		0.370304	0.985323
		0.178898	0.997547		0.0519412	0.99		0.370359	0.985323
		0.178914	0.997547		0.0519503	0.99		0.370415	0.985323
		0.17893	0.997547		0.0519594	0.99		0.37047	0.985323
		0.178946	0.997547		0.0519685	0.99		0.370525	0.985323
		0.178961	0.997547		0.0519776	0.99		0.37058	0.985323
		0.178977	0.997547		0.0519867	0.99		0.370636	0.985323
		0.178993	0.997547		0.0519958	0.99		0.370691	0.985323
		0.179009	0.997547		0.0520049	0.99		0.370746	0.985323
		0.179024	0.997547		0.052014	0.99		0.370802	0.985323
		0.17904	0.997547		0.0520231	0.99		0.370857	0.985323
		0.179056	0.997547		0.0520322	0.99		0.370912	0.985323
		0.179072	0.997547		0.0520414	0.99		0.370968	0.985323
		0.179087	0.997547		0.0520505	0.99		0.371023	0.985323
		0.179103	0.997547		0.0520596	0.99		0.371079	0.985323
		0.179119	0.997547		0.0520687	0.99		0.371134	0.985323
		0.179135	0.997547		0.0520779	0.99		0.371189	0.985323
		0.179151	0.997547		0.052087	0.99		0.371245	0.985323
		0.179166	0.997547		0.0520961	0.99		0.3713	0.985323
		0.179182	0.997547		0.0521053	0.99		0.371356	0.985323
		0.179198	0.997547		0.0521144	0.99		0.371411	0.985323
		0.179214	0.997547		0.0521236	0.99		0.371467	0.985323
		0.179229	0.997547		0.0521327	0.99		0.371523	0.985323
		0.179245	0.997547		0.0521419	0.99		0.371578	0.985323
		0.179261	0.997547		0.052151	0.99		0.371634	0.985323
		0.179277	0.997547		0.0521602	0.99		0.371689	0.985323
		0.179293	0.997547		0.0521693	0.99		0.371745	0.985323
		0.179309	0.997547		0.0521785	0.99		0.371801	0.985323
		0.179324	0.997547		0.0521877	0.99		0.371856	0.985323
		0.17934	0.997547		0.0521968	0.99		0.371762	0.984927
		0.179356	0.997547		0.052206	0.99		0.371818	0.984927
		0.179372	0.997547		0.0522152	0.99		0.371874	0.984927
		0.179388	0.997547		0.0522244	0.99		0.371929	0.984927
		0.179403	0.997547		0.0522336	0.99		0.371985	0.984927
		0.179419	0.997547		0.0522427	0.99		0.372041	0.984927
		0.179435	0.997547		0.0522519	0.99		0.372097	0.984927
		0.179451	0.997547		0.0522611	0.99		0.372152	0.984927
		0.179467	0.997547		0.0522703	0.99		0.372058	0.98453
		0.179483	0.997547		0.0522795	0.99		0.372114	0.98453
		0.179498	0.997547		0.0522887	0.99		0.37217	0.98453
		0.179514	0.997547		0.0522979	0.99		0.372226	0.98453
		0.17953	0.997547		0.0523072	0.99		0.372281	0.98453
		0.179546	0.997547		0.0523164	0.99		0.372337	0.98453
		0.179562	0.997547		0.0523256	0.99		0.372393	0.98453
		0.179578	0.997547		0.0523348	0.99		0.372449	0.98453
		0.179594	0.997547		0.052344	0.99		0.372505	0.98453
		0.17961	0.997547		0.0523533	0.99		0.372561	0.98453
		0.179625	0.997547		0.0523625	0.99		0.372617	0.98453
		0.179641	0.997547		0.0523717	0.99		0.372673	0.98453
		0.179657	0.997547		0.052381	0.99		0.372729	0.98453
		0.179673	0.997547		0.0523902	0.99		0.372785	0.98453
		0.179689	0.997547		0.0523994	0.99		0.372841	0.98453
		0.179705	0.997547		0.0524087	0.99		0.372897	0.98453
		0.179721	0.997547		0.0524179	0.99		0.372953	0.98453
		0.179737	0.997547		0.0524272	0.99		0.373009	0.98453
		0.179752	0.997547		0.0524364	0.99		0.373065	0.98453
		0.179768	0.997547		0.0524457	0.99		0.373121	0.98453
		0.179784	0.997547		0.052455	0.99		0.373177	0.98453
		0.1798	0.997547		0.0524642	0.99		0.373233	0.98453
		0.179816	0.997547		0.0524735	0.99		0.373289	0.98453
		0.179832	0.997547		0.0524828	0.99		0.373345	0.98453
		0.179848	0.997547		0.052492	0.99		0.373402	0.98453
		0.179864	0.997547		0.0525013	0.99		0.373458	0.98453
		0.17988	0.997547		0.0525106	0.99		0.373514	0.98453
		0.179896	0.997547		0.0525199	0.99		0.37357	0.98453
		0.179912	0.997547		0.0525292	0.99		0.373626	0.98453
		0.179927	0.997547		0.0525385	0.99		0.373683	0.98453
		0.179943	0.997547		0.0525478	0.99		0.373739	0.98453
		0.179959	0.997547		0.0525571	0.99		0.373795	0.98453
		0.179975	0.997547		0.0525664	0.99		0.373851	0.98453
		0.179991	0.997547		0.0525757	0.99		0.373908	0.98453
		0.180007	0.997547		0.052585	0.99		0.373964	0.98453
		0.180023	0.997547		0.0525943	0.99		0.37402	0.98453
		0.180039	0.997547		0.0526036	0.99		0.374077	0.98453
		0.180055	0.997547		0.0526129	0.99		0.374133	0.98453
		0.180071	0.997547		0.0526223	0.99		0.37419	0.98453
		0.180087	0.997547		0.0526316	0.99		0.374246	0.98453
		0.180103	0.997547		0.0526409	0.99		0.374303	0.98453
		0.180119	0.997547		0.0526502	0.99		0.374359	0.98453
		0.180135	0.997547		0.0526596	0.99		0.374415	0.98453
		0.180151	0.997547		0.0526689	0.99		0.374472	0.98453
		0.180167	0.997547		0.0526783	0.99		0.374528	0.98453
		0.180183	0.997547		0.0526876	0.99		0.374585	0.98453
		0.180199	0.997547		0.0526969	0.99		0.374642	0.98453
		0.180215	0.997547		0.0527063	0.99		0.374698	0.98453
		0.18023	0.997547		0.0527157	0.99		0.374755	0.98453
		0.180246	0.997547		0.052725	0.99		0.374811	0.98453
		0.180262	0.997547		0.0527344	0.99		0.374868	0.98453
		0.180278	0.997547		0.0527437	0.99		0.374924	0.98453
		0.180294	0.997547		0.0527531	0.99		0.374981	0.98453
		0.18031	0.997547		0.0527625	0.99		0.375038	0.98453
		0.180326	0.997547		0.0527719	0.99		0.375094	0.98453
		0.180342	0.997547		0.0527812	0.99		0.375151	0.98453
		0.180358	0.997547		0.0527906	0.99		0.375208	0.98453
		0.180374	0.997547		0.0528	0.99		0.375265	0.98453
		0.18039	0.997547		0.0528094	0.99		0.375321	0.98453
		0.180406	0.997547		0.0528188	0.99		0.375378	0.98453
		0.180422	0.997547		0.0528282	0.99		0.375435	0.98453
		0.180438	0.997547		0.0528376	0.99		0.375492	0.98453
		0.180454	0.997547		0.052847	0.99		0.375548	0.98453
		0.18047	0.997547		0.0528564	0.99		0.375605	0.98453
		0.180487	0.997547		0.0528658	0.99		0.375662	0.98453
		0.180503	0.997547		0.0528752	0.99		0.375719	0.98453
		0.180519	0.997547		0.0528846	0.99		0.375776	0.98453
		0.180535	0.997547		0.052894	0.99		0.375833	0.98453
		0.180551	0.997547		0.0529035	0.99		0.37589	0.98453
		0.180567	0.997547		0.0529129	0.99		0.375947	0.98453
		0.180583	0.997547		0.0529223	0.99		0.376004	0.98453
		0.180599	0.997547		0.0529317	0.99		0.376061	0.98453
		0.180615	0.997547		0.0529412	0.99		0.376118	0.98453
		0.180631	0.997547		0.0529506	0.99		0.376175	0.98453
		0.180647	0.997547		0.0529601	0.99		0.376232	0.98453
		0.180663	0.997547		0.0529695	0.99		0.376289	0.98453
		0.180679	0.997547		0.052979	0.99		0.376346	0.98453
		0.180695	0.997547		0.0529884	0.99		0.376403	0.98453
		0.180711	0.997547		0.0529979	0.99		0.37646	0.98453
		0.180727	0.997547		0.0530073	0.99		0.376517	0.98453
		0.180743	0.997547		0.0530168	0.99		0.376574	0.98453
		0.180759	0.997547		0.0530262	0.99		0.376631	0.98453
		0.180775	0.997547		0.0530357	0.99		0.376688	0.98453
		0.180791	0.997547		0.0530452	0.99		0.376746	0.98453
		0.180808	0.997547		0.0530547	0.99		0.376803	0.98453
		0.180824	0.997547		0.0530641	0.99		0.37686	0.98453
		0.18084	0.997547		0.0530736	0.99		0.376917	0.98453
		0.180856	0.997547		0.0530831	0.99		0.376823	0.984133
		0.180872	0.997547		0.0530926	0.99		0.37688	0.984133
		0.180888	0.997547		0.0531021	0.99		0.376937	0.984133
		0.180904	0.997547		0.0531116	0.99		0.376994	0.984133
		0.18092	0.997547		0.0531211	0.99		0.377052	0.984133
		0.180936	0.997547		0.0531306	0.99		0.376957	0.983737
		0.180952	0.997547		0.0531401	0.99		0.377014	0.983737
		0.180968	0.997547		0.0531496	0.99		0.377072	0.983737
		0.180985	0.997547		0.0531591	0.99		0.377129	0.983737
		0.181001	0.997547		0.0531686	0.99		0.377186	0.983737
		0.181017	0.997547		0.0531782	0.99		0.377244	0.983737
		0.181033	0.997547		0.0531877	0.99		0.377301	0.983737
		0.181049	0.997547		0.0531972	0.99		0.377358	0.983737
		0.181065	0.997547		0.0532067	0.99		0.377416	0.983737
		0.181081	0.997547		0.0532163	0.99		0.377473	0.983737
		0.181097	0.997547		0.0532258	0.99		0.377531	0.983737
		0.181114	0.997547		0.0532353	0.99		0.377588	0.983737
		0.18113	0.997547		0.0532449	0.99		0.377646	0.983737
		0.181146	0.997547		0.0532544	0.99		0.377703	0.983737
		0.181162	0.997547		0.053264	0.99		0.377761	0.983737
		0.181178	0.997547		0.0532735	0.99		0.377818	0.983737
		0.181194	0.997547		0.0532831	0.99		0.377876	0.983737
		0.18121	0.997547		0.0532927	0.99		0.377934	0.983737
		0.181227	0.997547		0.0533022	0.99		0.377991	0.983737
		0.181243	0.997547		0.0533118	0.99		0.378049	0.983737
		0.181259	0.997547		0.0533214	0.99		0.378106	0.983737
		0.181275	0.997547		0.0533309	0.99		0.378164	0.983737
		0.181291	0.997547		0.0533405	0.99		0.378222	0.983737
		0.181307	0.997547		0.0533501	0.99		0.378279	0.983737
		0.181324	0.997547		0.0533597	0.99		0.378337	0.983737
		0.18134	0.997547		0.0533693	0.99		0.378395	0.983737
		0.181356	0.997547		0.0533789	0.99		0.378453	0.983737
		0.181372	0.997547		0.0533885	0.99		0.37851	0.983737
		0.181388	0.997547		0.0533981	0.99		0.378568	0.983737
		0.181404	0.997547		0.0534077	0.99		0.378626	0.983737
		0.181421	0.997547		0.0534173	0.99		0.378684	0.983737
		0.181437	0.997547		0.0534269	0.99		0.378742	0.983737
		0.181453	0.997547		0.0534365	0.99		0.378799	0.983737
		0.181469	0.997547		0.0534461	0.99		0.378857	0.983737
		0.181485	0.997547		0.0534557	0.99		0.378915	0.983737
		0.181502	0.997547		0.0534653	0.99		0.378973	0.983737
		0.181518	0.997547		0.053475	0.99		0.379031	0.983737
		0.181534	0.997547		0.0534846	0.99		0.379089	0.983737
		0.18155	0.997547		0.0534942	0.99		0.379147	0.983737
		0.181566	0.997547		0.0535039	0.99		0.379205	0.983737
		0.181583	0.997547		0.0535135	0.99		0.379263	0.983737
		0.181599	0.997547		0.0535232	0.99		0.379321	0.983737
		0.181615	0.997547		0.0535328	0.99		0.379379	0.983737
		0.181631	0.997547		0.0535425	0.99		0.379437	0.983737
		0.181648	0.997547		0.0535521	0.99		0.379495	0.983737
		0.181664	0.997547		0.0535618	0.99		0.379553	0.983737
		0.18168	0.997547		0.0535714	0.99		0.379611	0.983737
		0.181696	0.997547		0.0535811	0.99		0.379669	0.983737
		0.181713	0.997547		0.0535908	0.99		0.379727	0.983737
		0.181729	0.997547		0.0536004	0.99		0.379786	0.983737
		0.181745	0.997547		0.0536101	0.99		0.379844	0.983737
		0.181761	0.997547		0.0536198	0.99		0.379902	0.983737
		0.181778	0.997547		0.0536295	0.99		0.37996	0.983737
		0.181794	0.997547		0.0536392	0.99		0.380018	0.983737
		0.18181	0.997547		0.0536488	0.99		0.380077	0.983737
		0.181826	0.997547		0.0536585	0.99		0.380135	0.983737
		0.181843	0.997547		0.0536682	0.99		0.380193	0.983737
		0.181859	0.997547		0.0536779	0.99		0.380251	0.983737
		0.181875	0.997547		0.0536876	0.99		0.38031	0.983737
		0.181891	0.997547		0.0536973	0.99		0.380368	0.983737
		0.181908	0.997547		0.0537071	0.99		0.380426	0.983737
		0.181924	0.997547		0.0537168	0.99		0.380485	0.983737
		0.18194	0.997547		0.0537265	0.99		0.380543	0.983737
		0.181957	0.997547		0.0537362	0.99		0.380602	0.983737
		0.181973	0.997547		0.0537459	0.99		0.38066	0.983737
		0.181989	0.997547		0.0537557	0.99		0.380718	0.983737
		0.182005	0.997547		0.0537654	0.99		0.380777	0.983737
		0.182022	0.997547		0.0537751	0.99		0.380835	0.983737
		0.182038	0.997547		0.0537849	0.99		0.380894	0.983737
		0.182054	0.997547		0.0537946	0.99		0.380952	0.983737
		0.182071	0.997547		0.0538043	0.99		0.381011	0.983737
		0.182087	0.997547		0.0538141	0.99		0.381069	0.983737
		0.182103	0.997547		0.0538238	0.99		0.381128	0.983737
		0.18212	0.997547		0.0538336	0.99		0.381187	0.983737
		0.182136	0.997547		0.0538434	0.99		0.381245	0.983737
		0.182152	0.997547		0.0538531	0.99		0.381304	0.983737
		0.182168	0.997547		0.0538629	0.99		0.381362	0.983737
		0.182185	0.997547		0.0538727	0.99		0.381421	0.983737
		0.182201	0.997547		0.0538824	0.99		0.38148	0.983737
		0.182217	0.997547		0.0538922	0.99		0.381538	0.983737
		0.182234	0.997547		0.053902	0.99		0.381597	0.983737
		0.18225	0.997547		0.0539118	0.99		0.381656	0.983737
		0.182266	0.997547		0.0539216	0.99		0.381715	0.983737
		0.182283	0.997547		0.0539314	0.99		0.381773	0.983737
		0.182299	0.997547		0.0539412	0.99		0.381678	0.98334
		0.182315	0.997547		0.053951	0.99		0.381737	0.98334
		0.182332	0.997547		0.0539608	0.99		0.381796	0.98334
		0.182348	0.997547		0.0539706	0.99		0.381855	0.98334
		0.182365	0.997547		0.0539804	0.99		0.381913	0.98334
		0.182381	0.997547		0.0539902	0.99		0.381972	0.98334
		0.182397	0.997547		0.054	0.99		0.382031	0.98334
		0.182414	0.997547		0.0540098	0.99		0.38209	0.98334
		0.18243	0.997547		0.0540196	0.99		0.382149	0.98334
		0.182446	0.997547		0.0540295	0.99		0.382208	0.98334
		0.182463	0.997547		0.0540393	0.99		0.382267	0.98334
		0.182479	0.997547		0.0540491	0.99		0.382326	0.98334
		0.182496	0.997547		0.054059	0.99		0.38223	0.982943
		0.182512	0.997547		0.0540688	0.99		0.382289	0.982943
		0.182528	0.997547		0.0540787	0.99		0.382348	0.982943
		0.182545	0.997547		0.0540885	0.99		0.382407	0.982943
		0.182561	0.997547		0.0540984	0.99		0.382466	0.982943
		0.182577	0.997547		0.0541082	0.99		0.382525	0.982943
		0.182594	0.997547		0.0541181	0.99		0.382585	0.982943
		0.18261	0.997547		0.0541279	0.99		0.382644	0.982943
		0.182627	0.997547		0.0541378	0.99		0.382703	0.982943
		0.182643	0.997547		0.0541477	0.99		0.382762	0.982943
		0.182659	0.997547		0.0541575	0.99		0.382821	0.982943
		0.182676	0.997547		0.0541674	0.99		0.38288	0.982943
		0.182692	0.997547		0.0541773	0.99		0.382939	0.982943
		0.182709	0.997547		0.0541872	0.99		0.382998	0.982943
		0.182725	0.997547		0.0541971	0.99		0.383058	0.982943
		0.182742	0.997547		0.054207	0.99		0.383117	0.982943
		0.182758	0.997547		0.0542169	0.99		0.383176	0.982943
		0.182774	0.997547		0.0542268	0.99		0.383235	0.982943
		0.182791	0.997547		0.0542367	0.99		0.383295	0.982943
		0.182807	0.997547		0.0542466	0.99		0.383354	0.982943
		0.182824	0.997547		0.0542565	0.99		0.383413	0.982943
		0.18284	0.997547		0.0542664	0.99		0.383473	0.982943
		0.182857	0.997547		0.0542763	0.99		0.383532	0.982943
		0.182873	0.997547		0.0542862	0.99		0.383591	0.982943
		0.18289	0.997547		0.0542962	0.99		0.383651	0.982943
		0.182906	0.997547		0.0543061	0.99		0.38371	0.982943
		0.182922	0.997547		0.054316	0.99		0.38377	0.982943
		0.182939	0.997547		0.054326	0.99		0.383829	0.982943
		0.182955	0.997547		0.0543359	0.99		0.383888	0.982943
		0.182972	0.997547		0.0543458	0.99		0.383948	0.982943
		0.182988	0.997547		0.0543558	0.99		0.384007	0.982943
		0.183005	0.997547		0.0543657	0.99		0.384067	0.982943
		0.183021	0.997547		0.0543757	0.99		0.384126	0.982943
		0.183038	0.997547		0.0543856	0.99		0.384186	0.982943
		0.183054	0.997547		0.0543956	0.99		0.384246	0.982943
		0.183071	0.997547		0.0544056	0.99		0.384305	0.982943
		0.183087	0.997547		0.0544155	0.99		0.384365	0.982943
		0.183104	0.997547		0.0544255	0.99		0.384424	0.982943
		0.18312	0.997547		0.0544355	0.99		0.384484	0.982943
		0.183137	0.997547		0.0544455	0.99		0.384544	0.982943
		0.183153	0.997547		0.0544554	0.99		0.384448	0.982547
		0.18317	0.997547		0.0544654	0.99		0.384508	0.982547
		0.183186	0.997547		0.0544754	0.99		0.384568	0.982547
		0.183203	0.997547		0.0544854	0.99		0.384627	0.982547
		0.183219	0.997547		0.0544954	0.99		0.384687	0.982547
		0.183236	0.997547		0.0545054	0.99		0.384747	0.982547
		0.183252	0.997547		0.0545154	0.99		0.384807	0.982547
		0.183269	0.997547		0.0545254	0.99		0.384866	0.982547
		0.183285	0.997547		0.0545354	0.99		0.384926	0.982547
		0.183302	0.997547		0.0545455	0.99		0.384986	0.982547
		0.183318	0.997547		0.0545555	0.99		0.385046	0.982547
		0.183335	0.997547		0.0545655	0.99		0.385106	0.982547
		0.183351	0.997547		0.0545755	0.99		0.385166	0.982547
		0.183368	0.997547		0.0545856	0.99		0.38507	0.98215
		0.183384	0.997547		0.0545956	0.99		0.38513	0.98215
		0.183401	0.997547		0.0546056	0.99		0.38519	0.98215
		0.183418	0.997547		0.0546157	0.99		0.38525	0.98215
		0.183434	0.997547		0.0546257	0.99		0.38531	0.98215
		0.183451	0.997547		0.0546358	0.99		0.38537	0.98215
		0.183467	0.997547		0.0546458	0.99		0.385274	0.981753
		0.183484	0.997547		0.0546559	0.99		0.385334	0.981753
		0.1835	0.997547		0.0546659	0.99		0.385394	0.981753
		0.183517	0.997547		0.054676	0.99		0.385454	0.981753
		0.183533	0.997547		0.0546861	0.99		0.385514	0.981753
		0.18355	0.997547		0.054512	0.986667		0.385574	0.981753
		0.183567	0.997547		0.054522	0.986667		0.385634	0.981753
		0.183583	0.997547		0.0545321	0.986667		0.385694	0.981753
		0.1836	0.997547		0.0545421	0.986667		0.385754	0.981753
		0.183616	0.997547		0.0545522	0.986667		0.385814	0.981753
		0.183633	0.997547		0.0545622	0.986667		0.385875	0.981753
		0.18365	0.997547		0.0545723	0.986667		0.385935	0.981753
		0.183666	0.997547		0.0545823	0.986667		0.385995	0.981753
		0.183683	0.997547		0.0545924	0.986667		0.386055	0.981753
		0.183699	0.997547		0.0546025	0.986667		0.386115	0.981753
		0.183716	0.997547		0.0546125	0.986667		0.386176	0.981753
		0.183732	0.997547		0.0546226	0.986667		0.386236	0.981753
		0.183749	0.997547		0.0546327	0.986667		0.386296	0.981753
		0.183766	0.997547		0.0546428	0.986667		0.386357	0.981753
		0.183782	0.997547		0.0546529	0.986667		0.386417	0.981753
		0.183799	0.997547		0.054663	0.986667		0.386477	0.981753
		0.183816	0.997547		0.0546731	0.986667		0.386538	0.981753
		0.183832	0.997547		0.0546832	0.986667		0.386598	0.981753
		0.183849	0.997547		0.0546933	0.986667		0.386658	0.981753
		0.183865	0.997547		0.0547034	0.986667		0.386719	0.981753
		0.183882	0.997547		0.0547135	0.986667		0.386623	0.981357
		0.183899	0.997547		0.0547236	0.986667		0.386683	0.981357
		0.183915	0.997547		0.0547337	0.986667		0.386744	0.981357
		0.183932	0.997547		0.0547439	0.986667		0.386804	0.981357
		0.183949	0.997547		0.054754	0.986667		0.386865	0.981357
		0.183965	0.997547		0.0547641	0.986667		0.386925	0.981357
		0.183982	0.997547		0.0547742	0.986667		0.386986	0.981357
		0.183999	0.997547		0.0547844	0.986667		0.387046	0.981357
		0.184015	0.997547		0.0547945	0.986667		0.387107	0.981357
		0.184032	0.997547		0.0548047	0.986667		0.387167	0.981357
		0.184049	0.997547		0.0548148	0.986667		0.387228	0.981357
		0.184065	0.997547		0.054825	0.986667		0.387289	0.981357
		0.184082	0.997547		0.0548351	0.986667		0.387349	0.981357
		0.184099	0.997547		0.0548453	0.986667		0.38741	0.981357
		0.184115	0.997547		0.0548554	0.986667		0.387471	0.981357
		0.184132	0.997547		0.0548656	0.986667		0.387375	0.98096
		0.184149	0.997547		0.0548758	0.986667		0.387435	0.98096
		0.184165	0.997547		0.054886	0.986667		0.387496	0.98096
		0.184182	0.997547		0.0548961	0.986667		0.387557	0.98096
		0.184199	0.997547		0.0549063	0.986667		0.387618	0.98096
		0.184215	0.997547		0.0549165	0.986667		0.387678	0.98096
		0.184232	0.997547		0.0549267	0.986667		0.387739	0.98096
		0.184249	0.997547		0.0549369	0.986667		0.3878	0.98096
		0.184265	0.997547		0.0549471	0.986667		0.387861	0.98096
		0.184282	0.997547		0.0549573	0.986667		0.387922	0.98096
		0.184299	0.997547		0.0549675	0.986667		0.387982	0.98096
		0.184316	0.997547		0.0549777	0.986667		0.387886	0.980563
		0.184332	0.997547		0.0549879	0.986667		0.387947	0.980563
		0.184349	0.997547		0.0549981	0.986667		0.388008	0.980563
		0.184366	0.997547		0.0550084	0.986667		0.388069	0.980563
		0.184382	0.997547		0.0550186	0.986667		0.387973	0.980167
		0.184399	0.997547		0.0550288	0.986667		0.388034	0.980167
		0.184416	0.997547		0.055039	0.986667		0.388095	0.980167
		0.184433	0.997547		0.0550493	0.986667		0.388156	0.980167
		0.184449	0.997547		0.0550595	0.986667		0.388217	0.980167
		0.184466	0.997547		0.0550698	0.986667		0.388278	0.980167
		0.184483	0.997547		0.05508	0.986667		0.388339	0.980167
		0.1845	0.997547		0.0550903	0.986667		0.3884	0.980167
		0.184516	0.997547		0.0551005	0.986667		0.388461	0.980167
		0.184533	0.997547		0.0551108	0.986667		0.388522	0.980167
		0.18455	0.997547		0.055121	0.986667		0.388583	0.980167
		0.184567	0.997547		0.0551313	0.986667		0.388644	0.980167
		0.184492	0.997056		0.0551416	0.986667		0.388705	0.980167
		0.184509	0.997056		0.0551519	0.986667		0.388767	0.980167
		0.184526	0.997056		0.0551621	0.986667		0.388828	0.980167
		0.184543	0.997056		0.0551724	0.986667		0.388889	0.980167
		0.184559	0.997056		0.0551827	0.986667		0.38895	0.980167
		0.184576	0.997056		0.055193	0.986667		0.389011	0.980167
		0.184593	0.997056		0.0552033	0.986667		0.389073	0.980167
		0.18461	0.997056		0.0552136	0.986667		0.389134	0.980167
		0.184627	0.997056		0.0552239	0.986667		0.389195	0.980167
		0.184643	0.997056		0.0552342	0.986667		0.389256	0.980167
		0.18466	0.997056		0.0552445	0.986667		0.389318	0.980167
		0.184677	0.997056		0.0552548	0.986667		0.389379	0.980167
		0.184694	0.997056		0.0552651	0.986667		0.389283	0.97977
		0.18471	0.997056		0.0552754	0.986667		0.389344	0.97977
		0.184727	0.997056		0.0552858	0.986667		0.389406	0.97977
		0.184744	0.997056		0.0552961	0.986667		0.389467	0.97977
		0.184761	0.997056		0.0553064	0.986667		0.389528	0.97977
		0.184778	0.997056		0.0553168	0.986667		0.38959	0.97977
		0.184794	0.997056		0.0553271	0.986667		0.389651	0.97977
		0.184811	0.997056		0.0553374	0.986667		0.389713	0.97977
		0.184828	0.997056		0.0553478	0.986667		0.389774	0.97977
		0.184845	0.997056		0.0553581	0.986667		0.389836	0.97977
		0.184862	0.997056		0.0553685	0.986667		0.389897	0.97977
		0.184879	0.997056		0.0553789	0.986667		0.389959	0.97977
		0.184895	0.997056		0.0553892	0.986667		0.390021	0.97977
		0.184912	0.997056		0.0553996	0.986667		0.390082	0.97977
		0.184929	0.997056		0.05541	0.986667		0.390144	0.97977
		0.184946	0.997056		0.0554203	0.986667		0.390205	0.97977
		0.184963	0.997056		0.0554307	0.986667		0.390267	0.97977
		0.18498	0.997056		0.0554411	0.986667		0.390329	0.97977
		0.184996	0.997056		0.0554515	0.986667		0.39039	0.97977
		0.185013	0.997056		0.0554619	0.986667		0.390452	0.97977
		0.18503	0.997056		0.0554723	0.986667		0.390514	0.97977
		0.185047	0.997056		0.0554827	0.986667		0.390576	0.97977
		0.185064	0.997056		0.0554931	0.986667		0.390637	0.97977
		0.185081	0.997056		0.0555035	0.986667		0.390699	0.97977
		0.185097	0.997056		0.0555139	0.986667		0.390761	0.97977
		0.185114	0.997056		0.0555243	0.986667		0.390823	0.97977
		0.185131	0.997056		0.0555347	0.986667		0.390885	0.97977
		0.185148	0.997056		0.0555451	0.986667		0.390947	0.97977
		0.185165	0.997056		0.0555556	0.986667		0.391008	0.97977
		0.185182	0.997056		0.055566	0.986667		0.39107	0.97977
		0.185199	0.997056		0.0555764	0.986667		0.391132	0.97977
		0.185216	0.997056		0.0555869	0.986667		0.391194	0.97977
		0.185232	0.997056		0.0555973	0.986667		0.391256	0.97977
		0.185249	0.997056		0.0556077	0.986667		0.391318	0.97977
		0.185266	0.997056		0.0556182	0.986667		0.39138	0.97977
		0.185283	0.997056		0.0556286	0.986667		0.391442	0.97977
		0.1853	0.997056		0.0556391	0.986667		0.391504	0.97977
		0.185317	0.997056		0.0556496	0.986667		0.391566	0.97977
		0.185334	0.997056		0.05566	0.986667		0.391628	0.97977
		0.185351	0.997056		0.0556705	0.986667		0.39169	0.97977
		0.185368	0.997056		0.055681	0.986667		0.391753	0.97977
		0.185385	0.997056		0.0556914	0.986667		0.391815	0.97977
		0.185401	0.997056		0.0557019	0.986667		0.391877	0.97977
		0.185418	0.997056		0.0557124	0.986667		0.391939	0.97977
		0.185435	0.997056		0.0557229	0.986667		0.392001	0.97977
		0.185452	0.997056		0.0557334	0.986667		0.392063	0.97977
		0.185469	0.997056		0.0557439	0.986667		0.392126	0.97977
		0.185486	0.997056		0.0557544	0.986667		0.392188	0.97977
		0.185503	0.997056		0.0557649	0.986667		0.39225	0.97977
		0.18552	0.997056		0.0557754	0.986667		0.392154	0.979373
		0.185537	0.997056		0.0557859	0.986667		0.392216	0.979373
		0.185554	0.997056		0.0557964	0.986667		0.392278	0.979373
		0.185571	0.997056		0.0558069	0.986667		0.392341	0.979373
		0.185588	0.997056		0.0558175	0.986667		0.392403	0.979373
		0.185605	0.997056		0.055828	0.986667		0.392465	0.979373
		0.185622	0.997056		0.0558385	0.986667		0.392528	0.979373
		0.185639	0.997056		0.0558491	0.986667		0.39259	0.979373
		0.185656	0.997056		0.0558596	0.986667		0.392653	0.979373
		0.185673	0.997056		0.0558701	0.986667		0.392715	0.979373
		0.185689	0.997056		0.0558807	0.986667		0.392778	0.979373
		0.185706	0.997056		0.0558912	0.986667		0.39284	0.979373
		0.185723	0.997056		0.0559018	0.986667		0.392903	0.979373
		0.18574	0.997056		0.0559124	0.986667		0.392965	0.979373
		0.185757	0.997056		0.0559229	0.986667		0.393028	0.979373
		0.185774	0.997056		0.0559335	0.986667		0.39309	0.979373
		0.185791	0.997056		0.0559441	0.986667		0.393153	0.979373
		0.185808	0.997056		0.0559546	0.986667		0.393215	0.979373
		0.185825	0.997056		0.0559652	0.986667		0.393278	0.979373
		0.185842	0.997056		0.0559758	0.986667		0.393341	0.979373
		0.185859	0.997056		0.0559864	0.986667		0.393403	0.979373
		0.185876	0.997056		0.055997	0.986667		0.393466	0.979373
		0.185893	0.997056		0.0560076	0.986667		0.393529	0.979373
		0.18591	0.997056		0.0560182	0.986667		0.393592	0.979373
		0.185927	0.997056		0.0560288	0.986667		0.393654	0.979373
		0.185944	0.997056		0.0560394	0.986667		0.393717	0.979373
		0.185961	0.997056		0.05605	0.986667		0.39378	0.979373
		0.185978	0.997056		0.0560606	0.986667		0.393843	0.979373
		0.185995	0.997056		0.0560712	0.986667		0.393906	0.979373
		0.186012	0.997056		0.0560818	0.986667		0.393968	0.979373
		0.186029	0.997056		0.0560925	0.986667		0.394031	0.979373
		0.186047	0.997056		0.0561031	0.986667		0.394094	0.979373
		0.186064	0.997056		0.0561137	0.986667		0.394157	0.979373
		0.186081	0.997056		0.0561244	0.986667		0.39422	0.979373
		0.186098	0.997056		0.056135	0.986667		0.394283	0.979373
		0.186115	0.997056		0.0561457	0.986667		0.394346	0.979373
		0.186132	0.997056		0.0561563	0.986667		0.394249	0.978977
		0.186149	0.997056		0.056167	0.986667		0.394312	0.978977
		0.186166	0.997056		0.0561776	0.986667		0.394375	0.978977
		0.186183	0.997056		0.0561883	0.986667		0.394438	0.978977
		0.1862	0.997056		0.056199	0.986667		0.394341	0.97858
		0.186217	0.997056		0.0562096	0.986667		0.394404	0.97858
		0.186234	0.997056		0.0562203	0.986667		0.394468	0.97858
		0.186251	0.997056		0.056231	0.986667		0.394531	0.97858
		0.186268	0.997056		0.0562417	0.986667		0.394594	0.97858
		0.186285	0.997056		0.0562524	0.986667		0.394657	0.97858
		0.186302	0.997056		0.0562631	0.986667		0.39472	0.97858
		0.186319	0.997056		0.0562738	0.986667		0.394783	0.97858
		0.186337	0.997056		0.0562845	0.986667		0.394846	0.97858
		0.186354	0.997056		0.0562952	0.986667		0.39491	0.97858
		0.186371	0.997056		0.0563059	0.986667		0.394973	0.97858
		0.186388	0.997056		0.0563166	0.986667		0.395036	0.97858
		0.186405	0.997056		0.0563273	0.986667		0.395099	0.97858
		0.186422	0.997056		0.056338	0.986667		0.395163	0.97858
		0.186439	0.997056		0.0563488	0.986667		0.395226	0.97858
		0.186456	0.997056		0.0563595	0.986667		0.395289	0.97858
		0.186473	0.997056		0.0563702	0.986667		0.395353	0.97858
		0.18649	0.997056		0.056381	0.986667		0.395416	0.97858
		0.186508	0.997056		0.0563917	0.986667		0.395479	0.97858
		0.186525	0.997056		0.0564024	0.986667		0.395543	0.97858
		0.186542	0.997056		0.0564132	0.986667		0.395606	0.97858
		0.186559	0.997056		0.0564239	0.986667		0.39567	0.97858
		0.186576	0.997056		0.0564347	0.986667		0.395733	0.97858
		0.186593	0.997056		0.0564455	0.986667		0.395797	0.97858
		0.18661	0.997056		0.0564562	0.986667		0.39586	0.97858
		0.186627	0.997056		0.056467	0.986667		0.395924	0.97858
		0.186645	0.997056		0.0564778	0.986667		0.395987	0.97858
		0.186662	0.997056		0.0564885	0.986667		0.396051	0.97858
		0.186679	0.997056		0.0564993	0.986667		0.396114	0.97858
		0.186696	0.997056		0.0565101	0.986667		0.396178	0.97858
		0.186713	0.997056		0.0565209	0.986667		0.396242	0.97858
		0.18673	0.997056		0.0565317	0.986667		0.396305	0.97858
		0.186748	0.997056		0.0565425	0.986667		0.396369	0.97858
		0.186765	0.997056		0.0565533	0.986667		0.396433	0.97858
		0.186782	0.997056		0.0565641	0.986667		0.396496	0.97858
		0.186799	0.997056		0.0565749	0.986667		0.39656	0.97858
		0.186816	0.997056		0.0565857	0.986667		0.396624	0.97858
		0.186833	0.997056		0.0565966	0.986667		0.396688	0.97858
		0.186759	0.996565		0.0566074	0.986667		0.396751	0.97858
		0.186776	0.996565		0.0566182	0.986667		0.396815	0.97858
		0.186793	0.996565		0.056629	0.986667		0.396879	0.97858
		0.18681	0.996565		0.0566399	0.986667		0.396943	0.97858
		0.186827	0.996565		0.0566507	0.986667		0.397007	0.97858
		0.186845	0.996565		0.0566616	0.986667		0.397071	0.97858
		0.186862	0.996565		0.0566724	0.986667		0.397135	0.97858
		0.186879	0.996565		0.0566833	0.986667		0.397199	0.97858
		0.186896	0.996565		0.0566941	0.986667		0.397262	0.97858
		0.186913	0.996565		0.056705	0.986667		0.397326	0.97858
		0.186931	0.996565		0.0567158	0.986667		0.39739	0.97858
		0.186948	0.996565		0.0567267	0.986667		0.397454	0.97858
		0.186965	0.996565		0.0567376	0.986667		0.397519	0.97858
		0.186982	0.996565		0.0567485	0.986667		0.397583	0.97858
		0.186999	0.996565		0.0567593	0.986667		0.397647	0.97858
		0.187017	0.996565		0.0567702	0.986667		0.397711	0.97858
		0.187034	0.996565		0.0567811	0.986667		0.397775	0.97858
		0.187051	0.996565		0.056792	0.986667		0.397839	0.97858
		0.187068	0.996565		0.0568029	0.986667		0.397903	0.97858
		0.187085	0.996565		0.0568138	0.986667		0.397967	0.97858
		0.187103	0.996565		0.0568247	0.986667		0.398032	0.97858
		0.18712	0.996565		0.0568356	0.986667		0.398096	0.97858
		0.187137	0.996565		0.0568466	0.986667		0.39816	0.97858
		0.187154	0.996565		0.0568575	0.986667		0.398224	0.97858
		0.187172	0.996565		0.0568684	0.986667		0.398289	0.97858
		0.187189	0.996565		0.0568793	0.986667		0.398353	0.97858
		0.187206	0.996565		0.0568903	0.986667		0.398417	0.97858
		0.187223	0.996565		0.0569012	0.986667		0.398482	0.97858
		0.187241	0.996565		0.0569121	0.986667		0.398546	0.97858
		0.187258	0.996565		0.0569231	0.986667		0.398449	0.978183
		0.187275	0.996565		0.056934	0.986667		0.398513	0.978183
		0.187293	0.996565		0.056945	0.986667		0.398578	0.978183
		0.18731	0.996565		0.0569559	0.986667		0.398642	0.978183
		0.187327	0.996565		0.0569669	0.986667		0.398707	0.978183
		0.187344	0.996565		0.0569779	0.986667		0.398771	0.978183
		0.187362	0.996565		0.0569888	0.986667		0.398836	0.978183
		0.187379	0.996565		0.0569998	0.986667		0.3989	0.978183
		0.187396	0.996565		0.0570108	0.986667		0.398965	0.978183
		0.187413	0.996565		0.0570218	0.986667		0.399029	0.978183
		0.187431	0.996565		0.0570328	0.986667		0.399094	0.978183
		0.187448	0.996565		0.0570437	0.986667		0.399158	0.978183
		0.187465	0.996565		0.0570547	0.986667		0.399223	0.978183
		0.187483	0.996565		0.0570657	0.986667		0.399288	0.978183
		0.1875	0.996565		0.0570767	0.986667		0.399352	0.978183
		0.187517	0.996565		0.0570878	0.986667		0.399417	0.978183
		0.187535	0.996565		0.0570988	0.986667		0.39932	0.977787
		0.187552	0.996565		0.0571098	0.986667		0.399384	0.977787
		0.187569	0.996565		0.0571208	0.986667		0.399449	0.977787
		0.187587	0.996565		0.0571318	0.986667		0.399514	0.977787
		0.187604	0.996565		0.0571429	0.986667		0.399579	0.977787
		0.187621	0.996565		0.0571539	0.986667		0.399643	0.977787
		0.187639	0.996565		0.0571649	0.986667		0.399708	0.977787
		0.187656	0.996565		0.057176	0.986667		0.399773	0.977787
		0.187673	0.996565		0.057187	0.986667		0.399838	0.977787
		0.187691	0.996565		0.0571981	0.986667		0.399903	0.977787
		0.187708	0.996565		0.0572091	0.986667		0.399968	0.977787
		0.187725	0.996565		0.0572202	0.986667		0.400032	0.977787
		0.187743	0.996565		0.0572312	0.986667		0.400097	0.977787
		0.18776	0.996565		0.0572423	0.986667		0.400162	0.977787
		0.187777	0.996565		0.0572534	0.986667		0.400227	0.977787
		0.187795	0.996565		0.0572645	0.986667		0.400292	0.977787
		0.187812	0.996565		0.0572755	0.986667		0.400357	0.977787
		0.187829	0.996565		0.0572866	0.986667		0.400422	0.977787
		0.187847	0.996565		0.0572977	0.986667		0.400487	0.977787
		0.187864	0.996565		0.0573088	0.986667		0.400552	0.977787
		0.187882	0.996565		0.0573199	0.986667		0.400618	0.977787
		0.187899	0.996565		0.057331	0.986667		0.400683	0.977787
		0.187916	0.996565		0.0573421	0.986667		0.400748	0.977787
		0.187934	0.996565		0.0573532	0.986667		0.400813	0.977787
		0.187951	0.996565		0.0573643	0.986667		0.400878	0.977787
		0.187969	0.996565		0.0573755	0.986667		0.400943	0.977787
		0.187986	0.996565		0.0573866	0.986667		0.401009	0.977787
		0.188003	0.996565		0.0573977	0.986667		0.401074	0.977787
		0.188021	0.996565		0.0574088	0.986667		0.401139	0.977787
		0.188038	0.996565		0.05742	0.986667		0.401042	0.97739
		0.188056	0.996565		0.0574311	0.986667		0.401107	0.97739
		0.188073	0.996565		0.0574423	0.986667		0.401172	0.97739
		0.18809	0.996565		0.0574534	0.986667		0.401238	0.97739
		0.188108	0.996565		0.0574646	0.986667		0.401303	0.97739
		0.188125	0.996565		0.0574757	0.986667		0.401368	0.97739
		0.188143	0.996565		0.0574869	0.986667		0.401434	0.97739
		0.18816	0.996565		0.0574981	0.986667		0.401499	0.97739
		0.188085	0.996075		0.0575092	0.986667		0.401565	0.97739
		0.188102	0.996075		0.0575204	0.986667		0.40163	0.97739
		0.18812	0.996075		0.0575316	0.986667		0.401695	0.97739
		0.188137	0.996075		0.0575428	0.986667		0.401761	0.97739
		0.188155	0.996075		0.057554	0.986667		0.401826	0.97739
		0.188172	0.996075		0.0575651	0.986667		0.401892	0.97739
		0.188189	0.996075		0.0575763	0.986667		0.401958	0.97739
		0.188207	0.996075		0.0575875	0.986667		0.402023	0.97739
		0.188224	0.996075		0.0575988	0.986667		0.402089	0.97739
		0.188242	0.996075		0.05761	0.986667		0.402154	0.97739
		0.188259	0.996075		0.0576212	0.986667		0.40222	0.97739
		0.188277	0.996075		0.0576324	0.986667		0.402286	0.97739
		0.188294	0.996075		0.0576436	0.986667		0.402351	0.97739
		0.188312	0.996075		0.0576549	0.986667		0.402417	0.97739
		0.188329	0.996075		0.0576661	0.986667		0.402483	0.97739
		0.188347	0.996075		0.0576773	0.986667		0.402549	0.97739
		0.188364	0.996075		0.0576886	0.986667		0.402614	0.97739
		0.188382	0.996075		0.0575049	0.983333		0.40268	0.97739
		0.188399	0.996075		0.0575161	0.983333		0.402746	0.97739
		0.188417	0.996075		0.0575273	0.983333		0.402812	0.97739
		0.188434	0.996075		0.0575385	0.983333		0.402878	0.97739
		0.188452	0.996075		0.0575497	0.983333		0.402944	0.97739
		0.188469	0.996075		0.057561	0.983333		0.403009	0.97739
		0.188487	0.996075		0.0575722	0.983333		0.403075	0.97739
		0.188504	0.996075		0.0575834	0.983333		0.403141	0.97739
		0.188522	0.996075		0.0575947	0.983333		0.403207	0.97739
		0.188539	0.996075		0.0576059	0.983333		0.403273	0.97739
		0.188557	0.996075		0.0576172	0.983333		0.403339	0.97739
		0.188574	0.996075		0.0576284	0.983333		0.403242	0.976993
		0.188592	0.996075		0.0576397	0.983333		0.403308	0.976993
		0.188609	0.996075		0.057651	0.983333		0.403374	0.976993
		0.188627	0.996075		0.0576622	0.983333		0.40344	0.976993
		0.188644	0.996075		0.0576735	0.983333		0.403342	0.976597
		0.188662	0.996075		0.0576848	0.983333		0.403408	0.976597
		0.188679	0.996075		0.0576961	0.983333		0.403474	0.976597
		0.188697	0.996075		0.0577074	0.983333		0.40354	0.976597
		0.188714	0.996075		0.0577186	0.983333		0.403607	0.976597
		0.188732	0.996075		0.0577299	0.983333		0.403673	0.976597
		0.188749	0.996075		0.0577412	0.983333		0.403739	0.976597
		0.188767	0.996075		0.0577525	0.983333		0.403805	0.976597
		0.188785	0.996075		0.0577639	0.983333		0.403871	0.976597
		0.188802	0.996075		0.0577752	0.983333		0.403774	0.9762
		0.18882	0.996075		0.0577865	0.983333		0.40384	0.9762
		0.188837	0.996075		0.0577978	0.983333		0.403906	0.9762
		0.188855	0.996075		0.0578091	0.983333		0.403972	0.9762
		0.188872	0.996075		0.0578205	0.983333		0.404039	0.9762
		0.18889	0.996075		0.0578318	0.983333		0.404105	0.9762
		0.188908	0.996075		0.0578431	0.983333		0.404171	0.9762
		0.188925	0.996075		0.0578545	0.983333		0.404238	0.9762
		0.188943	0.996075		0.0578658	0.983333		0.404304	0.9762
		0.18896	0.996075		0.0578772	0.983333		0.404371	0.9762
		0.188978	0.996075		0.0578885	0.983333		0.404437	0.9762
		0.188995	0.996075		0.0578999	0.983333		0.404504	0.9762
		0.189013	0.996075		0.0579113	0.983333		0.40457	0.9762
		0.189031	0.996075		0.0579226	0.983333		0.404637	0.9762
		0.189048	0.996075		0.057934	0.983333		0.404703	0.9762
		0.189066	0.996075		0.0579454	0.983333		0.40477	0.9762
		0.189083	0.996075		0.0579568	0.983333		0.404836	0.9762
		0.189101	0.996075		0.0579682	0.983333		0.404903	0.9762
		0.189136	0.996075		0.0579796	0.983333		0.40497	0.9762
		0.189154	0.996075		0.057991	0.983333		0.405036	0.9762
		0.189172	0.996075		0.0580024	0.983333		0.405103	0.9762
		0.189189	0.996075		0.0580138	0.983333		0.40517	0.9762
		0.189207	0.996075		0.0580252	0.983333		0.405236	0.9762
		0.189224	0.996075		0.0580366	0.983333		0.405303	0.9762
		0.189242	0.996075		0.058048	0.983333		0.40537	0.9762
		0.18926	0.996075		0.0580594	0.983333		0.405437	0.9762
		0.189277	0.996075		0.0580709	0.983333		0.405503	0.9762
		0.189295	0.996075		0.0580823	0.983333		0.40557	0.9762
		0.189313	0.996075		0.0580937	0.983333		0.405637	0.9762
		0.18933	0.996075		0.0581052	0.983333		0.405704	0.9762
		0.189348	0.996075		0.0581166	0.983333		0.405771	0.9762
		0.189366	0.996075		0.0581281	0.983333		0.405838	0.9762
		0.189383	0.996075		0.0581395	0.983333		0.405905	0.9762
		0.189401	0.996075		0.058151	0.983333		0.405972	0.9762
		0.189419	0.996075		0.0581625	0.983333		0.406039	0.9762
		0.189436	0.996075		0.0581739	0.983333		0.406106	0.9762
		0.189454	0.996075		0.0581854	0.983333		0.406008	0.975803
		0.189472	0.996075		0.0581969	0.983333		0.406075	0.975803
		0.189489	0.996075		0.0582084	0.983333		0.406142	0.975803
		0.189507	0.996075		0.0582199	0.983333		0.406209	0.975803
		0.189525	0.996075		0.0582313	0.983333		0.406276	0.975803
		0.189542	0.996075		0.0582428	0.983333		0.406343	0.975803
		0.18956	0.996075		0.0582543	0.983333		0.40641	0.975803
		0.189578	0.996075		0.0582659	0.983333		0.406477	0.975803
		0.189596	0.996075		0.0582774	0.983333		0.406544	0.975803
		0.189631	0.996075		0.0582889	0.983333		0.406612	0.975803
		0.189649	0.996075		0.0583004	0.983333		0.406679	0.975803
		0.189666	0.996075		0.0583119	0.983333		0.406746	0.975803
		0.189684	0.996075		0.0583234	0.983333		0.406813	0.975803
		0.189702	0.996075		0.058335	0.983333		0.406881	0.975803
		0.18972	0.996075		0.0583465	0.983333		0.406948	0.975803
		0.189737	0.996075		0.0583581	0.983333		0.40685	0.975407
		0.189755	0.996075		0.0583696	0.983333		0.406917	0.975407
		0.189773	0.996075		0.0583812	0.983333		0.406984	0.975407
		0.189791	0.996075		0.0583927	0.983333		0.407052	0.975407
		0.189808	0.996075		0.0584043	0.983333		0.407119	0.975407
		0.189826	0.996075		0.0584158	0.983333		0.407187	0.975407
		0.189844	0.996075		0.0584274	0.983333		0.407254	0.975407
		0.189862	0.996075		0.058439	0.983333		0.407322	0.975407
		0.189879	0.996075		0.0584506	0.983333		0.407389	0.975407
		0.189897	0.996075		0.0584621	0.983333		0.407457	0.975407
		0.189915	0.996075		0.0584737	0.983333		0.407524	0.975407
		0.189933	0.996075		0.0584853	0.983333		0.407592	0.975407
		0.18995	0.996075		0.0584969	0.983333		0.407659	0.975407
		0.189968	0.996075		0.0585085	0.983333		0.407727	0.975407
		0.189986	0.996075		0.0585201	0.983333		0.407794	0.975407
		0.190004	0.996075		0.0585317	0.983333		0.407862	0.975407
		0.190022	0.996075		0.0585434	0.983333		0.40793	0.975407
		0.190039	0.996075		0.058555	0.983333		0.407997	0.975407
		0.190057	0.996075		0.0585666	0.983333		0.408065	0.975407
		0.190075	0.996075		0.0585782	0.983333		0.408133	0.975407
		0.190093	0.996075		0.0585899	0.983333		0.408201	0.975407
		0.190111	0.996075		0.0586015	0.983333		0.408268	0.975407
		0.190128	0.996075		0.0586132	0.983333		0.408336	0.975407
		0.190146	0.996075		0.0586248	0.983333		0.408404	0.975407
		0.190164	0.996075		0.0586365	0.983333		0.408472	0.975407
		0.190182	0.996075		0.0586481	0.983333		0.40854	0.975407
		0.1902	0.996075		0.0586598	0.983333		0.408608	0.975407
		0.190217	0.996075		0.0586714	0.983333		0.408675	0.975407
		0.190235	0.996075		0.0586831	0.983333		0.408743	0.975407
		0.190253	0.996075		0.0586948	0.983333		0.408811	0.975407
		0.190271	0.996075		0.0587065	0.983333		0.408879	0.975407
		0.190289	0.996075		0.0587182	0.983333		0.408947	0.975407
		0.190307	0.996075		0.0587298	0.983333		0.409015	0.975407
		0.190324	0.996075		0.0587415	0.983333		0.409083	0.975407
		0.190342	0.996075		0.0587532	0.983333		0.409151	0.975407
		0.19036	0.996075		0.0587649	0.983333		0.40922	0.975407
		0.190378	0.996075		0.0587766	0.983333		0.409288	0.975407
		0.190396	0.996075		0.0587884	0.983333		0.409356	0.975407
		0.190414	0.996075		0.0588001	0.983333		0.409424	0.975407
		0.190432	0.996075		0.0588118	0.983333		0.409492	0.975407
		0.190449	0.996075		0.0588235	0.983333		0.40956	0.975407
		0.190467	0.996075		0.0588353	0.983333		0.409629	0.975407
		0.190485	0.996075		0.058847	0.983333		0.409697	0.975407
		0.190503	0.996075		0.0588587	0.983333		0.409765	0.975407
		0.190521	0.996075		0.0588705	0.983333		0.409833	0.975407
		0.190539	0.996075		0.0588822	0.983333		0.409902	0.975407
		0.190557	0.996075		0.058894	0.983333		0.40997	0.975407
		0.190575	0.996075		0.0589058	0.983333		0.410038	0.975407
		0.190592	0.996075		0.0589175	0.983333		0.410107	0.975407
		0.19061	0.996075		0.0587295	0.98		0.410175	0.975407
[truncated: 10,639 more rows]

## Sheet: Figure 1e
Figure 1e
	Center-A			Center-B			Center-C
		FPR	TPR		FPR	TPR		FPR	TPR
		0	0		0	0		0	0
		0	0.000490677		0.000145117	0		0	0.000396668
		0	0.00294406		0.000145117	0.0133333		0	0.00357001
		0.000185839	0.00294406		0.000290234	0.0133333		0.000178571	0.00357001
		0.000185839	0.00343474		0.000290234	0.0366667		0.000178571	0.0087267
		0.000278759	0.00343474		0.00043535	0.0366667		0.000535714	0.0087267
		0.000278759	0.0063788		0.00043535	0.0733333		0.000535714	0.0154701
		0.000371678	0.0063788		0.000580467	0.0733333		0.000714286	0.0154701
		0.000371678	0.013739		0.000580467	0.0933333		0.000714286	0.0158667
		0.000464598	0.013739		0.000725584	0.0933333		0.000892857	0.0158667
		0.000464598	0.0250245		0.000725584	0.0966667		0.000892857	0.0162634
		0.000557517	0.0250245		0.00101582	0.0966667		0.00107143	0.0162634
		0.000557517	0.0328754		0.00101582	0.113333		0.00107143	0.0178501
		0.000650437	0.0328754		0.00116093	0.113333		0.00125	0.0178501
		0.000650437	0.0358194		0.00116093	0.116667		0.00125	0.0214201
		0.000743356	0.0358194		0.00130605	0.116667		0.00142857	0.0214201
		0.000743356	0.0382728		0.00130605	0.136667		0.00142857	0.0249901
		0.000836276	0.0382728		0.00145117	0.136667		0.00160714	0.0249901
		0.000836276	0.0436703		0.00145117	0.14		0.00160714	0.0309401
		0.00102211	0.0436703		0.0017414	0.14		0.00178571	0.0309401
		0.00102211	0.0534838		0.0017414	0.143333		0.00178571	0.0333201
		0.00111503	0.0534838		0.00188652	0.143333		0.00196429	0.0333201
		0.00111503	0.0549558		0.00188652	0.15		0.00196429	0.0360968
		0.00120795	0.0549558		0.00203164	0.15		0.00214286	0.0360968
		0.00120795	0.0583906		0.00203164	0.153333		0.00214286	0.0376835
		0.00130087	0.0583906		0.00217675	0.153333		0.00232143	0.0376835
		0.00130087	0.0628067		0.00217675	0.156667		0.00232143	0.0380801
		0.00139379	0.0628067		0.0026121	0.156667		0.0025	0.0380801
		0.00139379	0.0662414		0.0026121	0.16		0.0025	0.0464102
		0.00148671	0.0662414		0.00290234	0.16		0.00267857	0.0464102
		0.00148671	0.076055		0.00290234	0.163333		0.00267857	0.0555335
		0.00157963	0.076055		0.00304745	0.163333		0.00285714	0.0555335
		0.00157963	0.0770363		0.00304745	0.166667		0.00285714	0.0559302
		0.00167255	0.0770363		0.00377304	0.166667		0.00303571	0.0559302
		0.00167255	0.0785083		0.00377304	0.18		0.00303571	0.0626735
		0.00176547	0.0785083		0.00391815	0.18		0.00321429	0.0626735
		0.00176547	0.0794897		0.00391815	0.183333		0.00321429	0.0646569
		0.00185839	0.0794897		0.00406327	0.183333		0.00339286	0.0646569
		0.00185839	0.0804711		0.00406327	0.193333		0.00339286	0.0650536
		0.00195131	0.0804711		0.00420839	0.193333		0.00357143	0.0650536
		0.00195131	0.0819431		0.00420839	0.196667		0.00357143	0.0753669
		0.00204423	0.0819431		0.00449862	0.196667		0.00375	0.0753669
		0.00204423	0.0843965		0.00449862	0.203333		0.00375	0.0840936
		0.00213715	0.0843965		0.00493397	0.203333		0.00392857	0.0840936
		0.00213715	0.0888126		0.00493397	0.206667		0.00392857	0.088457
		0.00223007	0.0888126		0.00536932	0.206667		0.00410714	0.088457
		0.00223007	0.0912659		0.00536932	0.21		0.00410714	0.0900436
		0.00232299	0.0912659		0.00551444	0.21		0.00428571	0.0900436
		0.00232299	0.09421		0.00551444	0.216667		0.00428571	0.0904403
		0.00241591	0.09421		0.00565956	0.216667		0.00446429	0.0904403
		0.00241591	0.0951914		0.00565956	0.226667		0.00446429	0.0963903
		0.00250883	0.0951914		0.00580467	0.226667		0.00464286	0.0963903
		0.00250883	0.102552		0.00580467	0.23		0.00464286	0.108687
		0.00260175	0.102552		0.00609491	0.23		0.00482143	0.108687
		0.00260175	0.106477		0.00609491	0.24		0.00482143	0.11662
		0.00269467	0.106477		0.00725584	0.24		0.005	0.11662
		0.00269467	0.119725		0.00725584	0.26		0.005	0.117414
		0.00278759	0.119725		0.00740096	0.26		0.00517857	0.117414
		0.00278759	0.127576		0.00740096	0.266667		0.00517857	0.121777
		0.00288051	0.127576		0.00812654	0.266667		0.00535714	0.121777
		0.00288051	0.132974		0.00812654	0.273333		0.00535714	0.122174
		0.00297343	0.132974		0.00827166	0.273333		0.00535714	0.122967
		0.00297343	0.133955		0.00827166	0.276667		0.00535714	0.12495
		0.00306634	0.133955		0.00841678	0.276667		0.00553571	0.12495
		0.00306634	0.138862		0.00841678	0.286667		0.00553571	0.132884
		0.00315926	0.138862		0.00943259	0.286667		0.00571429	0.132884
		0.00315926	0.143768		0.00943259	0.29		0.00571429	0.137247
		0.0033451	0.143768		0.00986794	0.29		0.00589286	0.137247
		0.0033451	0.14524		0.00986794	0.293333		0.00589286	0.13804
		0.00343802	0.14524		0.0103033	0.293333		0.00625	0.13804
		0.00343802	0.146222		0.0103033	0.3		0.00625	0.138834
		0.00353094	0.146222		0.0108838	0.3		0.00642857	0.138834
		0.00353094	0.15211		0.0108838	0.303333		0.00642857	0.147957
		0.00362386	0.15211		0.0110289	0.303333		0.00660714	0.147957
		0.00362386	0.156526		0.0110289	0.306667		0.00660714	0.149544
		0.00371678	0.156526		0.011174	0.306667		0.00678571	0.149544
		0.00371678	0.15947		0.011174	0.31		0.00678571	0.14994
		0.0038097	0.15947		0.0116093	0.31		0.00696429	0.14994
		0.0038097	0.162414		0.0116093	0.313333		0.00696429	0.157874
		0.00390262	0.162414		0.0117545	0.313333		0.00714286	0.157874
		0.00390262	0.165358		0.0117545	0.316667		0.00714286	0.166601
		0.00399554	0.165358		0.0123349	0.316667		0.00732143	0.166601
		0.00399554	0.16683		0.0123349	0.326667		0.00732143	0.168584
		0.00408846	0.16683		0.0126252	0.326667		0.0075	0.168584
		0.00408846	0.167812		0.0126252	0.33		0.0075	0.172551
		0.00418138	0.167812		0.0127703	0.33		0.00767857	0.172551
		0.00418138	0.170265		0.0127703	0.333333		0.00767857	0.175724
		0.0042743	0.170265		0.0130605	0.333333		0.00785714	0.175724
		0.0042743	0.175172		0.0130605	0.34		0.00785714	0.178501
		0.00436722	0.175172		0.0133507	0.34		0.00821429	0.178501
		0.00436722	0.183023		0.0133507	0.343333		0.00821429	0.183657
		0.00446014	0.183023		0.0134959	0.343333		0.00839286	0.183657
		0.00446014	0.203631		0.0134959	0.346667		0.00839286	0.190401
		0.00455306	0.203631		0.013641	0.346667		0.00857143	0.190401
		0.00455306	0.213935		0.013641	0.35		0.00857143	0.190797
		0.00464598	0.213935		0.0140763	0.35		0.00892857	0.190797
		0.00464598	0.21737		0.0140763	0.356667		0.00892857	0.192384
		0.0047389	0.21737		0.0142214	0.356667		0.00910714	0.192384
		0.0047389	0.217861		0.0142214	0.36		0.00910714	0.192781
		0.00483182	0.217861		0.0148019	0.36		0.00928571	0.192781
		0.00483182	0.218351		0.0148019	0.363333		0.00928571	0.193177
		0.00492474	0.218351		0.014947	0.363333		0.00964286	0.193177
		0.00492474	0.218842		0.014947	0.366667		0.00964286	0.195557
		0.00511057	0.218842		0.0152373	0.366667		0.01	0.195557
		0.00511057	0.22473		0.0152373	0.37		0.01	0.199524
		0.00520349	0.22473		0.0163982	0.37		0.0101786	0.199524
		0.00520349	0.226693		0.0163982	0.373333		0.0101786	0.202697
		0.00529641	0.226693		0.0165433	0.373333		0.0103571	0.202697
		0.00529641	0.228165		0.0165433	0.376667		0.0103571	0.203887
		0.00538933	0.228165		0.0168336	0.376667		0.0105357	0.203887
		0.00538933	0.230618		0.0168336	0.38		0.0105357	0.204284
		0.00548225	0.230618		0.0172689	0.38		0.0107143	0.204284
		0.00548225	0.23209		0.0172689	0.383333		0.0107143	0.211424
		0.00557517	0.23209		0.017414	0.383333		0.0108929	0.211424
		0.00557517	0.235525		0.017414	0.386667		0.0108929	0.211821
		0.00576101	0.235525		0.0175591	0.386667		0.0110714	0.211821
		0.00576101	0.23896		0.0175591	0.393333		0.0110714	0.213407
		0.00585393	0.23896		0.0178494	0.393333		0.01125	0.213407
		0.00585393	0.245829		0.0178494	0.396667		0.01125	0.214201
		0.00603977	0.245829		0.0182847	0.396667		0.0114286	0.214201
		0.00603977	0.257605		0.0182847	0.4		0.0114286	0.217374
		0.00613269	0.257605		0.018575	0.4		0.0116071	0.217374
		0.00613269	0.267419		0.018575	0.406667		0.0116071	0.223721
		0.00622561	0.267419		0.0187201	0.406667		0.0117857	0.223721
		0.00622561	0.270854		0.0187201	0.41		0.0117857	0.225704
		0.00631853	0.270854		0.0191554	0.41		0.0119643	0.225704
		0.00631853	0.272816		0.0191554	0.413333		0.0119643	0.231257
		0.00641145	0.272816		0.0193005	0.413333		0.0121429	0.231257
		0.00641145	0.273307		0.0193005	0.43		0.0121429	0.231654
		0.00659729	0.273307		0.019881	0.43		0.0123214	0.231654
		0.00659729	0.281158		0.019881	0.433333		0.0123214	0.234034
		0.00669021	0.281158		0.0208968	0.433333		0.0125	0.234034
		0.00669021	0.285083		0.0208968	0.436667		0.0125	0.240381
		0.00687605	0.285083		0.0211871	0.436667		0.0126786	0.240381
		0.00687605	0.289009		0.0211871	0.44		0.0126786	0.241174
		0.00696896	0.289009		0.0213322	0.44		0.0128571	0.241174
		0.00696896	0.290972		0.0213322	0.443333		0.0128571	0.241571
		0.00706188	0.290972		0.0216224	0.443333		0.0130357	0.241571
		0.00706188	0.291462		0.0216224	0.45		0.0130357	0.247124
		0.0071548	0.291462		0.0224931	0.45		0.0132143	0.247124
		0.0071548	0.296369		0.0224931	0.456667		0.0132143	0.250694
		0.00724772	0.296369		0.0230736	0.456667		0.0133929	0.250694
		0.00724772	0.29735		0.0230736	0.463333		0.0133929	0.251488
		0.00734064	0.29735		0.0232187	0.463333		0.0135714	0.251488
		0.00734064	0.297841		0.0232187	0.47		0.0135714	0.253868
		0.00743356	0.297841		0.0233638	0.47		0.01375	0.253868
		0.00743356	0.302748		0.0233638	0.473333		0.01375	0.266561
		0.0076194	0.302748		0.023654	0.473333		0.0139286	0.266561
		0.0076194	0.308145		0.023654	0.476667		0.0139286	0.272114
		0.00780524	0.308145		0.0242345	0.476667		0.0141071	0.272114
		0.00780524	0.309127		0.0242345	0.483333		0.0141071	0.274891
		0.00789816	0.309127		0.0243796	0.483333		0.0142857	0.274891
		0.00789816	0.31158		0.0243796	0.493333		0.0142857	0.280444
		0.00799108	0.31158		0.024815	0.493333		0.0144643	0.280444
		0.00799108	0.315015		0.024815	0.5		0.0144643	0.289171
		0.008084	0.315015		0.0253954	0.5		0.0146429	0.289171
		0.008084	0.315505		0.0253954	0.503333		0.0146429	0.294328
		0.00826984	0.315505		0.0259759	0.503333		0.0148214	0.294328
		0.00826984	0.319921		0.0259759	0.506667		0.0148214	0.297898
		0.00836276	0.319921		0.0264113	0.506667		0.015	0.297898
		0.00836276	0.320412		0.0264113	0.51		0.015	0.299088
		0.00845568	0.320412		0.0267015	0.51		0.0151786	0.299088
		0.00845568	0.321884		0.0267015	0.513333		0.0151786	0.300278
		0.00873444	0.321884		0.0271368	0.513333		0.0153571	0.300278
		0.00873444	0.323847		0.0271368	0.52		0.0153571	0.301864
		0.00882736	0.323847		0.0281527	0.52		0.0155357	0.301864
		0.00882736	0.32581		0.0281527	0.536667		0.0155357	0.302658
		0.00910611	0.32581		0.0291685	0.536667		0.0157143	0.302658
		0.00910611	0.329735		0.0291685	0.543333		0.0157143	0.303848
		0.00919903	0.329735		0.0294587	0.543333		0.0158929	0.303848
		0.00919903	0.330226		0.0294587	0.546667		0.0158929	0.304244
		0.00957071	0.330226		0.0303294	0.546667		0.0160714	0.304244
		0.00957071	0.33366		0.0303294	0.566667		0.0160714	0.305038
		0.00966363	0.33366		0.0307648	0.566667		0.01625	0.305038
		0.00966363	0.334151		0.0307648	0.57		0.01625	0.307418
		0.00975655	0.334151		0.0322159	0.57		0.0164286	0.307418
		0.00975655	0.334642		0.0322159	0.573333		0.0164286	0.309798
		0.00984947	0.334642		0.0332318	0.573333		0.0166071	0.309798
		0.00984947	0.336114		0.0332318	0.576667		0.0166071	0.311781
		0.00994239	0.336114		0.033522	0.576667		0.0169643	0.311781
		0.00994239	0.336605		0.033522	0.58		0.0169643	0.316938
		0.0101282	0.336605		0.0339573	0.58		0.0171429	0.316938
		0.0101282	0.342983		0.0339573	0.583333		0.0171429	0.318921
		0.0102211	0.342983		0.0343927	0.583333		0.0173214	0.318921
		0.0102211	0.343474		0.0343927	0.586667		0.0173214	0.325664
		0.0103141	0.343474		0.034828	0.586667		0.0175	0.325664
		0.0103141	0.344946		0.034828	0.59		0.0175	0.331614
		0.010407	0.344946		0.0349732	0.59		0.0176786	0.331614
		0.010407	0.350343		0.0349732	0.593333		0.0176786	0.333598
		0.0104999	0.350343		0.0352634	0.593333		0.0180357	0.333598
		0.0104999	0.351325		0.0352634	0.596667		0.0180357	0.337564
		0.0107787	0.351325		0.035989	0.596667		0.0182143	0.337564
		0.0107787	0.352306		0.035989	0.6		0.0182143	0.343118
		0.0108716	0.352306		0.0361341	0.6		0.0183929	0.343118
		0.0108716	0.358685		0.0361341	0.61		0.0183929	0.343911
		0.0111503	0.358685		0.0364243	0.61		0.0185714	0.343911
		0.0111503	0.361138		0.0364243	0.613333		0.0185714	0.345498
		0.0113362	0.361138		0.0368597	0.613333		0.01875	0.345498
		0.0113362	0.363592		0.0368597	0.616667		0.01875	0.356605
		0.0114291	0.363592		0.0370048	0.616667		0.0189286	0.356605
		0.0114291	0.364082		0.0370048	0.62		0.0189286	0.358985
		0.011522	0.364082		0.0375853	0.62		0.0191071	0.358985
		0.011522	0.368989		0.0375853	0.623333		0.0191071	0.360968
		0.0116149	0.368989		0.0377304	0.623333		0.0192857	0.360968
		0.0116149	0.370461		0.0377304	0.626667		0.0192857	0.363348
		0.0117079	0.370461		0.0381657	0.626667		0.0194643	0.363348
		0.0117079	0.372915		0.0381657	0.633333		0.0194643	0.368901
		0.0118008	0.372915		0.0383108	0.633333		0.0198214	0.368901
		0.0118008	0.373405		0.0383108	0.636667		0.0198214	0.372868
		0.0118937	0.373405		0.0386011	0.636667		0.02	0.372868
		0.0118937	0.373896		0.0386011	0.643333		0.02	0.374851
		0.0119866	0.373896		0.0390364	0.643333		0.0201786	0.374851
		0.0119866	0.377821		0.0390364	0.646667		0.0201786	0.375645
		0.0120795	0.377821		0.0410681	0.646667		0.0203571	0.375645
		0.0120795	0.378803		0.0410681	0.65		0.0203571	0.376041
		0.0122654	0.378803		0.042229	0.65		0.0208929	0.376041
		0.0122654	0.379293		0.042229	0.653333		0.0208929	0.381991
		0.0123583	0.379293		0.0430997	0.653333		0.0210714	0.381991
		0.0123583	0.381256		0.0430997	0.656667		0.0210714	0.382388
		0.0124512	0.381256		0.0438253	0.656667		0.02125	0.382388
		0.0124512	0.382728		0.0438253	0.66		0.02125	0.382785
		0.0125441	0.382728		0.0441155	0.66		0.0214286	0.382785
		0.0125441	0.3842		0.0441155	0.663333		0.0214286	0.384371
		0.01273	0.3842		0.0445509	0.663333		0.0216071	0.384371
		0.01273	0.386163		0.0445509	0.666667		0.0216071	0.385561
		0.0129158	0.386163		0.0452764	0.666667		0.0217857	0.385561
		0.0129158	0.386654		0.0452764	0.67		0.0217857	0.387148
		0.0130087	0.386654		0.046002	0.67		0.0219643	0.387148
		0.0130087	0.387144		0.046002	0.676667		0.0219643	0.390718
		0.0131017	0.387144		0.0467276	0.676667		0.0221429	0.390718
		0.0131017	0.388616		0.0467276	0.683333		0.0221429	0.391908
		0.0132875	0.388616		0.0470178	0.683333		0.0223214	0.391908
		0.0132875	0.393032		0.0470178	0.686667		0.0223214	0.393098
		0.0134733	0.393032		0.0483239	0.686667		0.0225	0.393098
		0.0134733	0.395976		0.0483239	0.69		0.0225	0.394288
		0.0135663	0.395976		0.0502104	0.69		0.0226786	0.394288
		0.0135663	0.397939		0.0502104	0.696667		0.0226786	0.396668
		0.0137521	0.397939		0.050936	0.696667		0.0228571	0.396668
		0.0137521	0.401865		0.050936	0.703333		0.0228571	0.397065
		0.013845	0.401865		0.0515165	0.703333		0.0230357	0.397065
		0.013845	0.403337		0.0515165	0.706667		0.0230357	0.398651
		0.0139379	0.403337		0.0520969	0.706667		0.0232143	0.398651
		0.0139379	0.407262		0.0520969	0.71		0.0232143	0.403015
		0.0140308	0.407262		0.0536932	0.71		0.0233929	0.403015
		0.0140308	0.408734		0.0536932	0.716667		0.0233929	0.404998
		0.0141238	0.408734		0.0538383	0.716667		0.02375	0.404998
		0.0141238	0.409715		0.0538383	0.72		0.02375	0.405395
		0.0142167	0.409715		0.0542737	0.72		0.0239286	0.405395
		0.0142167	0.411678		0.0542737	0.723333		0.0239286	0.407378
		0.0143096	0.411678		0.0545639	0.723333		0.0241071	0.407378
		0.0143096	0.412169		0.0545639	0.726667		0.0241071	0.412535
		0.0144025	0.412169		0.054709	0.726667		0.0242857	0.412535
		0.0144025	0.412659		0.054709	0.73		0.0242857	0.413725
		0.0144954	0.412659		0.0548542	0.73		0.0244643	0.413725
		0.0144954	0.415604		0.0548542	0.733333		0.0244643	0.414518
		0.0145884	0.415604		0.0549993	0.733333		0.0246429	0.414518
		0.0145884	0.416094		0.0549993	0.74		0.0246429	0.415708
		0.0147742	0.416094		0.0555797	0.74		0.0248214	0.415708
		0.0147742	0.417076		0.0555797	0.743333		0.0248214	0.417691
		0.0148671	0.417076		0.0564504	0.743333		0.025	0.417691
		0.0148671	0.417566		0.0564504	0.746667		0.025	0.419675
		0.01496	0.417566		0.0580467	0.746667		0.0251786	0.419675
		0.01496	0.419529		0.0580467	0.75		0.0251786	0.420071
		0.0152388	0.419529		0.0590625	0.75		0.0253571	0.420071
		0.0152388	0.42002		0.0590625	0.753333		0.0253571	0.420865
		0.0154246	0.42002		0.0592077	0.753333		0.0255357	0.420865
		0.0154246	0.421492		0.0592077	0.756667		0.0255357	0.421261
		0.0155176	0.421492		0.0616746	0.756667		0.0257143	0.421261
		0.0155176	0.421982		0.0616746	0.76		0.0257143	0.424435
		0.0156105	0.421982		0.0622551	0.76		0.0258929	0.424435
		0.0156105	0.424436		0.0622551	0.766667		0.0258929	0.424831
		0.0157963	0.424436		0.0625453	0.766667		0.0260714	0.424831
		0.0157963	0.424926		0.0625453	0.77		0.0260714	0.432368
		0.0159822	0.424926		0.0666086	0.77		0.02625	0.432368
		0.0159822	0.42738		0.0666086	0.773333		0.02625	0.433161
		0.0160751	0.42738		0.0702365	0.773333		0.0264286	0.433161
		0.0160751	0.428852		0.0702365	0.776667		0.0264286	0.433955
		0.016168	0.428852		0.0705268	0.776667		0.0266071	0.433955
		0.016168	0.430815		0.0705268	0.78		0.0266071	0.437921
		0.0162609	0.430815		0.073284	0.78		0.0267857	0.437921
		0.0162609	0.431796		0.073284	0.783333		0.0267857	0.442285
		0.0164468	0.431796		0.0738645	0.783333		0.0271429	0.442285
		0.0164468	0.432287		0.0738645	0.786667		0.0271429	0.445458
		0.0166326	0.432287		0.075751	0.786667		0.0273214	0.445458
		0.0166326	0.432777		0.075751	0.79		0.0273214	0.449028
		0.0169114	0.432777		0.0776375	0.79		0.0275	0.449028
		0.0169114	0.433759		0.0776375	0.793333		0.0275	0.451408
		0.0170972	0.433759		0.079524	0.793333		0.0276786	0.451408
		0.0170972	0.435231		0.079524	0.796667		0.0276786	0.452995
		0.0171901	0.435231		0.0818459	0.796667		0.0278571	0.452995
		0.0171901	0.437193		0.0818459	0.8		0.0278571	0.453392
		0.017283	0.437193		0.0838775	0.8		0.0280357	0.453392
		0.017283	0.437684		0.0838775	0.803333		0.0280357	0.453788
		0.017376	0.437684		0.0840226	0.803333		0.0283929	0.453788
		0.017376	0.438665		0.0840226	0.806667		0.0283929	0.456565
		0.0175618	0.438665		0.0846031	0.806667		0.02875	0.456565
		0.0175618	0.439647		0.0846031	0.81		0.02875	0.459738
		0.0179335	0.439647		0.0848933	0.81		0.0289286	0.459738
		0.0179335	0.440137		0.0848933	0.813333		0.0289286	0.460928
		0.0180264	0.440137		0.090698	0.813333		0.0291071	0.460928
		0.0180264	0.440628		0.090698	0.816667		0.0291071	0.462515
		0.0182122	0.440628		0.0912785	0.816667		0.0292857	0.462515
		0.0182122	0.4421		0.0912785	0.82		0.0292857	0.463705
		0.0183051	0.4421		0.0930199	0.82		0.0294643	0.463705
		0.0183051	0.442591		0.0930199	0.823333		0.0294643	0.464102
		0.0183981	0.442591		0.0947613	0.823333		0.03	0.464102
		0.0183981	0.443572		0.0947613	0.826667		0.03	0.464895
		0.018491	0.443572		0.100276	0.826667		0.0301786	0.464895
		0.018491	0.444063		0.100276	0.83		0.0301786	0.468068
		0.0185839	0.444063		0.107241	0.83		0.0303571	0.468068
		0.0185839	0.447007		0.107241	0.833333		0.0303571	0.473225
		0.0186768	0.447007		0.110434	0.833333		0.0305357	0.473225
		0.0186768	0.447988		0.110434	0.836667		0.0305357	0.476795
		0.0187697	0.447988		0.114787	0.836667		0.0307143	0.476795
		0.0187697	0.44946		0.114787	0.84		0.0307143	0.477588
		0.0188627	0.44946		0.116093	0.84		0.0308929	0.477588
		0.0188627	0.450442		0.116093	0.843333		0.0308929	0.485125
		0.0189556	0.450442		0.119431	0.843333		0.0310714	0.485125
		0.0189556	0.454858		0.119431	0.846667		0.0310714	0.485522
		0.0194202	0.454858		0.125236	0.846667		0.03125	0.485522
		0.0194202	0.455839		0.125236	0.85		0.03125	0.486315
		0.0196989	0.455839		0.13046	0.85		0.0314286	0.486315
		0.0196989	0.45682		0.13046	0.853333		0.0314286	0.486712
		0.0197919	0.45682		0.137281	0.853333		0.0316071	0.486712
		0.0197919	0.457802		0.137281	0.856667		0.0316071	0.489885
		0.0198848	0.457802		0.141779	0.856667		0.0317857	0.489885
		0.0198848	0.458783		0.141779	0.86		0.0317857	0.491868
		0.0199777	0.458783		0.153824	0.86		0.0319643	0.491868
		0.0199777	0.459274		0.153824	0.863333		0.0319643	0.492662
		0.0200706	0.459274		0.1679	0.863333		0.0321429	0.492662
		0.0200706	0.461237		0.1679	0.866667		0.0321429	0.496628
		0.0202565	0.461237		0.168771	0.866667		0.0325	0.496628
		0.0202565	0.462709		0.168771	0.87		0.0325	0.497422
		0.0206281	0.462709		0.193441	0.87		0.0326786	0.497422
		0.0206281	0.467615		0.193441	0.873333		0.0326786	0.499405
		0.0207211	0.467615		0.196633	0.873333		0.0335714	0.499405
		0.0207211	0.468597		0.196633	0.876667		0.0335714	0.504958
		0.0209998	0.468597		0.205485	0.876667		0.03375	0.504958
		0.0209998	0.471541		0.205485	0.88		0.03375	0.505752
		0.0210927	0.471541		0.241474	0.88		0.0339286	0.505752
		0.0210927	0.472031		0.241474	0.883333		0.0339286	0.507338
		0.0211857	0.472031		0.241765	0.883333		0.0341071	0.507338
		0.0211857	0.473013		0.241765	0.886667		0.0341071	0.508132
		0.0212786	0.473013		0.246699	0.886667		0.0342857	0.508132
		0.0212786	0.474975		0.246699	0.89		0.0342857	0.510115
		0.0213715	0.474975		0.250617	0.89		0.0344643	0.510115
		0.0213715	0.475466		0.250617	0.893333		0.0344643	0.514082
		0.0214644	0.475466		0.254245	0.893333		0.0346429	0.514082
		0.0214644	0.475957		0.254245	0.896667		0.0346429	0.518048
		0.0216503	0.475957		0.264693	0.896667		0.0348214	0.518048
		0.0216503	0.476447		0.264693	0.9		0.0348214	0.522808
		0.0217432	0.476447		0.283123	0.9		0.035	0.522808
		0.0217432	0.476938		0.283123	0.903333		0.035	0.526378
		0.0218361	0.476938		0.284429	0.903333		0.0351786	0.526378
		0.0218361	0.477429		0.284429	0.906667		0.0351786	0.530742
		0.0221148	0.477429		0.29154	0.906667		0.0355357	0.530742
		0.0221148	0.479392		0.29154	0.91		0.0355357	0.531535
		0.0222078	0.479392		0.294152	0.91		0.0357143	0.531535
		0.0222078	0.480373		0.294152	0.913333		0.0357143	0.535502
		0.0225794	0.480373		0.303149	0.913333		0.0358929	0.535502
		0.0225794	0.481354		0.303149	0.916667		0.0358929	0.535898
		0.0226724	0.481354		0.311421	0.916667		0.0360714	0.535898
		0.0226724	0.482826		0.311421	0.92		0.0360714	0.539072
		0.0227653	0.482826		0.333333	0.92		0.03625	0.539072
		0.0227653	0.483317		0.333624	0.92		0.03625	0.541055
		0.0229511	0.483317		0.334494	0.92		0.0366071	0.541055
		0.0229511	0.484298		0.334494	0.923333		0.0366071	0.541452
		0.023044	0.484298		0.340734	0.923333		0.0367857	0.541452
		0.023044	0.484789		0.340734	0.926667		0.0367857	0.542245
		0.023137	0.484789		0.354956	0.926667		0.0369643	0.542245
		0.023137	0.48577		0.354956	0.93		0.0369643	0.543832
		0.0232299	0.48577		0.372225	0.93		0.0371429	0.543832
		0.0232299	0.486752		0.372225	0.933333		0.0371429	0.545022
		0.0233228	0.486752		0.387897	0.933333		0.0373214	0.545022
		0.0233228	0.488714		0.387897	0.936667		0.0373214	0.546608
		0.0234157	0.488714		0.39109	0.936667		0.0375	0.546608
		0.0234157	0.491168		0.39109	0.94		0.0375	0.547005
		0.0235086	0.491168		0.397765	0.94		0.0378571	0.547005
		0.0235086	0.491658		0.397765	0.943333		0.0378571	0.547402
		0.0237874	0.491658		0.447976	0.943333		0.0380357	0.547402
		0.0237874	0.49264		0.447976	0.946667		0.0380357	0.547798
		0.0238803	0.49264		0.457989	0.946667		0.0382143	0.547798
		0.0238803	0.493131		0.457989	0.95		0.0382143	0.548195
		0.024252	0.493131		0.492672	0.95		0.0383929	0.548195
		0.024252	0.494112		0.492672	0.953333		0.0383929	0.548592
		0.0243449	0.494112		0.500363	0.953333		0.03875	0.548592
		0.0243449	0.496565		0.500363	0.956667		0.03875	0.551369
		0.0246237	0.496565		0.518357	0.956667		0.0391071	0.551369
		0.0246237	0.497547		0.518357	0.96		0.0391071	0.552955
		0.0248095	0.497547		0.531708	0.96		0.0394643	0.552955
		0.0248095	0.499509		0.531708	0.963333		0.0394643	0.553749
		0.0249024	0.499509		0.546365	0.963333		0.0396429	0.553749
		0.0249024	0.500981		0.546365	0.966667		0.0396429	0.554542
		0.0249954	0.500981		0.572341	0.966667		0.0398214	0.554542
		0.0249954	0.501963		0.572341	0.97		0.0398214	0.554939
		0.0250883	0.501963		0.587723	0.97		0.04	0.554939
		0.0250883	0.502944		0.587723	0.973333		0.04	0.556129
		0.0251812	0.502944		0.591496	0.973333		0.0403571	0.556129
		0.0251812	0.503925		0.591496	0.976667		0.0403571	0.556922
		0.0252741	0.503925		0.680453	0.976667		0.0407143	0.556922
		0.0252741	0.504907		0.680453	0.98		0.0407143	0.559302
		0.025367	0.504907		0.68379	0.98		0.0416071	0.559302
		0.025367	0.505397		0.68379	0.983333		0.0416071	0.560889
		0.0255529	0.505397		0.70164	0.983333		0.0417857	0.560889
		0.0255529	0.505888		0.70164	0.986667		0.0417857	0.562872
		0.0258316	0.505888		0.74503	0.986667		0.0421429	0.562872
		0.0258316	0.507851		0.74503	0.99		0.0421429	0.564855
		0.0259245	0.507851		0.801045	0.99		0.0423214	0.564855
		0.0259245	0.508342		0.801045	0.993333		0.0423214	0.567235
		0.0260175	0.508342		0.908722	0.993333		0.0425	0.567235
		0.0260175	0.508832		0.908722	0.996667		0.0425	0.568029
		0.0261104	0.508832		0.972573	0.996667		0.0426786	0.568029
		0.0261104	0.509323		0.972573	1		0.0426786	0.569219
		0.0262033	0.509323		1	1		0.0430357	0.569219
		0.0262033	0.510304					0.0430357	0.571995
		0.0263891	0.510304					0.0432143	0.571995
		0.0263891	0.510795					0.0432143	0.574375
		0.0267608	0.510795					0.0433929	0.574375
		0.0267608	0.511286					0.0433929	0.579532
		0.0268537	0.511286					0.0435714	0.579532
		0.0268537	0.512758					0.0435714	0.581912
		0.0272254	0.512758					0.04375	0.581912
		0.0272254	0.51472					0.04375	0.582705
		0.0273183	0.51472					0.0439286	0.582705
		0.0273183	0.518155					0.0439286	0.583102
		0.0274113	0.518155					0.0441071	0.583102
		0.0274113	0.518646					0.0441071	0.584292
		0.02769	0.518646					0.0442857	0.584292
		0.02769	0.519627					0.0442857	0.584689
		0.0278759	0.519627					0.045	0.584689
		0.0278759	0.520608					0.045	0.585879
		0.0281546	0.520608					0.0451786	0.585879
		0.0281546	0.52208					0.0451786	0.586672
		0.0282475	0.52208					0.0453571	0.586672
		0.0282475	0.522571					0.0453571	0.587069
		0.0284334	0.522571					0.0455357	0.587069
		0.0284334	0.524534					0.0455357	0.587465
		0.0285263	0.524534					0.0457143	0.587465
		0.0285263	0.525025					0.0457143	0.587862
		0.0287121	0.525025					0.0458929	0.587862
		0.0287121	0.525515					0.0458929	0.589449
		0.0288051	0.525515					0.0460714	0.589449
		0.0288051	0.526497					0.0460714	0.591035
		0.028898	0.526497					0.04625	0.591035
		0.028898	0.526987					0.04625	0.592622
		0.0289909	0.526987					0.0464286	0.592622
		0.0289909	0.527478					0.0464286	0.593812
		0.0291767	0.527478					0.0466071	0.593812
		0.0291767	0.527969					0.0466071	0.594209
		0.0292697	0.527969					0.0467857	0.594209
		0.0292697	0.530913					0.0467857	0.595002
		0.0294555	0.530913					0.0471429	0.595002
		0.0294555	0.532875					0.0471429	0.595399
		0.0296413	0.532875					0.0473214	0.595399
		0.0296413	0.533857					0.0473214	0.596985
		0.0298272	0.533857					0.0475	0.596985
		0.0298272	0.534838					0.0475	0.598572
		0.0299201	0.534838					0.0476786	0.598572
		0.0299201	0.535329					0.0476786	0.599762
		0.030013	0.535329					0.0478571	0.599762
		0.030013	0.537782					0.0478571	0.600159
		0.0301059	0.537782					0.0485714	0.600159
		0.0301059	0.539254					0.0485714	0.600952
		0.0301988	0.539254					0.04875	0.600952
		0.0301988	0.540236					0.04875	0.601349
		0.0302918	0.540236					0.0492857	0.601349
		0.0302918	0.541217					0.0492857	0.603332
		0.0303847	0.541217					0.0494643	0.603332
		0.0303847	0.541708					0.0494643	0.605315
		0.0306634	0.541708					0.0496429	0.605315
		0.0306634	0.542198					0.0496429	0.610075
		0.0307564	0.542198					0.05	0.610075
		0.0307564	0.542689					0.05	0.614835
		0.031128	0.542689					0.0503571	0.614835
		0.031128	0.54318					0.0503571	0.615232
		0.0313139	0.54318					0.0505357	0.615232
		0.0313139	0.54367					0.0505357	0.616025
		0.0314997	0.54367					0.0507143	0.616025
		0.0314997	0.544652					0.0507143	0.618009
		0.0315926	0.544652					0.0510714	0.618009
		0.0315926	0.545142					0.0510714	0.621182
		0.0316856	0.545142					0.05125	0.621182
		0.0316856	0.545633					0.05125	0.621579
		0.0318714	0.545633					0.0514286	0.621579
		0.0318714	0.546124					0.0514286	0.622372
		0.0320572	0.546124					0.0516071	0.622372
		0.0320572	0.546614					0.0516071	0.623165
		0.0322431	0.546614					0.0517857	0.623165
		0.0322431	0.547105					0.0517857	0.623562
		0.032336	0.547105					0.0519643	0.623562
		0.032336	0.547596					0.0519643	0.623959
		0.0324289	0.547596					0.0521429	0.623959
		0.0324289	0.548086					0.0521429	0.625149
		0.0325218	0.548086					0.0523214	0.625149
		0.0325218	0.548577					0.0523214	0.626339
		0.0326148	0.548577					0.0525	0.626339
		0.0326148	0.549558					0.0525	0.632685
		0.0329864	0.549558					0.0528571	0.632685
		0.0329864	0.550049					0.0528571	0.633479
		0.0330794	0.550049					0.0533929	0.633479
		0.0330794	0.55103					0.0533929	0.636255
		0.0331723	0.55103					0.05375	0.636255
		0.0331723	0.552993					0.05375	0.641809
		0.0332652	0.552993					0.0539286	0.641809
		0.0332652	0.554956					0.0539286	0.642999
		0.033451	0.554956					0.0546429	0.642999
		0.033451	0.555447					0.0546429	0.644189
		0.033544	0.555447					0.055	0.644189
		0.033544	0.555937					0.055	0.644982
		0.0336369	0.555937					0.0551786	0.644982
		0.0336369	0.556428					0.0551786	0.646172
		0.0337298	0.556428					0.0553571	0.646172
		0.0337298	0.556919					0.0553571	0.646569
		0.0339156	0.556919					0.0555357	0.646569
		0.0339156	0.558881					0.0555357	0.647759
		0.0340085	0.558881					0.0558929	0.647759
		0.0340085	0.560353					0.0558929	0.648552
		0.0341944	0.560353					0.0566071	0.648552
		0.0341944	0.560844					0.0566071	0.649742
		0.0343802	0.560844					0.0567857	0.649742
		0.0343802	0.561335					0.0567857	0.651726
		0.0344731	0.561335					0.0571429	0.651726
		0.0344731	0.561825					0.0571429	0.652916
		0.0352165	0.561825					0.0575	0.652916
		0.0352165	0.563788					0.0575	0.653312
		0.0361457	0.563788					0.0580357	0.653312
		0.0361457	0.564769					0.0580357	0.653709
		0.0363315	0.564769					0.0585714	0.653709
		0.0363315	0.56526					0.0585714	0.654106
		0.0364245	0.56526					0.05875	0.654106
		0.0364245	0.566241					0.05875	0.654502
		0.0365174	0.566241					0.0592857	0.654502
		0.0365174	0.566732					0.0592857	0.654899
		0.0367032	0.566732					0.0594643	0.654899
		0.0367032	0.567713					0.0594643	0.659262
		0.036982	0.567713					0.0596429	0.659262
		0.036982	0.568695					0.0596429	0.665609
		0.0370749	0.568695					0.06	0.665609
		0.0370749	0.569185					0.06	0.668386
		0.0372607	0.569185					0.0601786	0.668386
		0.0372607	0.569676					0.0601786	0.669972
		0.0373537	0.569676					0.0605357	0.669972
		0.0373537	0.571639					0.0605357	0.673146
		0.0374466	0.571639					0.0608929	0.673146
		0.0374466	0.573111					0.0608929	0.674336
		0.0375395	0.573111					0.06125	0.674336
		0.0375395	0.573602					0.06125	0.675526
		0.0377253	0.573602					0.0614286	0.675526
		0.0377253	0.576055					0.0614286	0.675922
		0.0379112	0.576055					0.0616071	0.675922
		0.0379112	0.576546					0.0616071	0.678302
		0.038097	0.576546					0.0617857	0.678302
		0.038097	0.577036					0.0617857	0.678699
		0.0381899	0.577036					0.0626786	0.678699
		0.0381899	0.578018					0.0626786	0.679096
		0.0382828	0.578018					0.0628571	0.679096
		0.0382828	0.578999					0.0628571	0.680286
		0.0383758	0.578999					0.0630357	0.680286
		0.0383758	0.57998					0.0630357	0.683062
		0.0384687	0.57998					0.0633929	0.683062
		0.0384687	0.580962					0.0633929	0.683856
		0.0385616	0.580962					0.0635714	0.683856
		0.0385616	0.582924					0.0635714	0.685442
		0.0387474	0.582924					0.0639286	0.685442
		0.0387474	0.583415					0.0639286	0.687426
		0.0388404	0.583415					0.0642857	0.687426
		0.0388404	0.583906					0.0642857	0.687822
		0.0389333	0.583906					0.0644643	0.687822
		0.0389333	0.584887					0.0644643	0.690599
		0.0391191	0.584887					0.0646429	0.690599
		0.0391191	0.585378					0.0646429	0.690996
		0.039212	0.585378					0.065	0.690996
		0.039212	0.58685					0.065	0.691392
		0.039305	0.58685					0.0651786	0.691392
		0.039305	0.588322					0.0651786	0.691789
		0.0394908	0.588322					0.0655357	0.691789
		0.0394908	0.588813					0.0655357	0.692582
		0.0400483	0.588813					0.0658929	0.692582
		0.0400483	0.590775					0.0658929	0.692979
		0.04042	0.590775					0.06625	0.692979
		0.04042	0.593229					0.06625	0.693772
		0.0405129	0.593229					0.0664286	0.693772
		0.0405129	0.595682					0.0664286	0.696549
		0.0406058	0.595682					0.0669643	0.696549
		0.0406058	0.596173					0.0669643	0.697342
		0.0407917	0.596173					0.0671429	0.697342
		0.0407917	0.596663					0.0671429	0.698929
		0.0408846	0.596663					0.0673214	0.698929
		0.0408846	0.597154					0.0673214	0.700119
		0.0409775	0.597154					0.0676786	0.700119
		0.0409775	0.598135					0.0676786	0.700912
		0.0411634	0.598135					0.0682143	0.700912
		0.0411634	0.599117					0.0682143	0.702102
		0.0412563	0.599117					0.0685714	0.702102
		0.0412563	0.599607					0.0685714	0.702499
		0.0418138	0.599607					0.06875	0.702499
		0.0418138	0.600098					0.06875	0.702896
		0.0419067	0.600098					0.0689286	0.702896
		0.0419067	0.60157					0.0689286	0.704086
		0.0421855	0.60157					0.0692857	0.704086
		0.0421855	0.602061					0.0692857	0.705276
		0.0422784	0.602061					0.0694643	0.705276
		0.0422784	0.603533					0.0694643	0.706069
		0.0423713	0.603533					0.0696429	0.706069
		0.0423713	0.604514					0.0696429	0.708449
		0.0430217	0.604514					0.07	0.708449
		0.0430217	0.605496					0.07	0.708846
		0.0433934	0.605496					0.0703571	0.708846
		0.0433934	0.606477					0.0703571	0.710036
		0.0435793	0.606477					0.0705357	0.710036
		0.0435793	0.607458					0.0705357	0.710829
		0.0436722	0.607458					0.0707143	0.710829
		0.0436722	0.60844					0.0707143	0.712812
		0.0437651	0.60844					0.0708929	0.712812
		0.0437651	0.609421					0.0708929	0.715986
		0.043858	0.609421					0.07125	0.715986
		0.043858	0.610402					0.07125	0.716779
		0.0439509	0.610402					0.0714286	0.716779
		0.0439509	0.611384					0.0714286	0.717176
		0.0445085	0.611384					0.0716071	0.717176
		0.0445085	0.612856					0.0716071	0.720349
		0.0446943	0.612856					0.0717857	0.720349
		0.0446943	0.614328					0.0717857	0.720746
		0.0448801	0.614328					0.0721429	0.720746
		0.0448801	0.614818					0.0721429	0.721142
		0.045066	0.614818					0.0723214	0.721142
		0.045066	0.615309					0.0723214	0.721539
		0.0451589	0.615309					0.0728571	0.721539
		0.0451589	0.6158					0.0728571	0.722332
		0.0456235	0.6158					0.0732143	0.722332
		0.0456235	0.617272					0.0732143	0.723522
		0.0458093	0.617272					0.0733929	0.723522
		0.0458093	0.617763					0.0733929	0.727092
		0.0459022	0.617763					0.0735714	0.727092
		0.0459022	0.618253					0.0735714	0.728282
		0.0459952	0.618253					0.0742857	0.728282
		0.0459952	0.619725					0.0742857	0.729076
		0.046181	0.619725					0.0744643	0.729076
		0.046181	0.620216					0.0744643	0.729472
		0.0462739	0.620216					0.0746429	0.729472
		0.0462739	0.620707					0.0746429	0.730266
		0.0464598	0.620707					0.0748214	0.730266
		0.0464598	0.621197					0.0748214	0.731852
		0.0465527	0.621197					0.075	0.731852
		0.0465527	0.622179					0.075	0.733439
		0.0469244	0.622179					0.0751786	0.733439
		0.0469244	0.62316					0.0751786	0.733836
		0.0470173	0.62316					0.0755357	0.733836
		0.0470173	0.623651					0.0755357	0.735026
		0.0471102	0.623651					0.0758929	0.735026
		0.0471102	0.624141					0.0758929	0.737009
		0.0472031	0.624141					0.0760714	0.737009
		0.0472031	0.624632					0.0760714	0.737406
		0.0479465	0.624632					0.07625	0.737406
		0.0479465	0.625123					0.07625	0.739786
		0.0480394	0.625123					0.0771429	0.739786
		0.0480394	0.626595					0.0771429	0.741769
		0.0483182	0.626595					0.0773214	0.741769
		0.0483182	0.627085					0.0773214	0.742959
		0.048504	0.627085					0.0775	0.742959
		0.048504	0.628067					0.0775	0.744149
		0.0489686	0.628067					0.0776786	0.744149
		0.0489686	0.628557					0.0776786	0.745339
		0.049619	0.628557					0.0778571	0.745339
		0.049619	0.629048					0.0778571	0.748512
		0.0498978	0.629048					0.0780357	0.748512
		0.0498978	0.629539					0.0780357	0.748909
		0.0503624	0.629539					0.0783929	0.748909
		0.0503624	0.630029					0.0783929	0.749306
		0.0506411	0.630029					0.07875	0.749306
		0.0506411	0.63052					0.07875	0.749702
		0.0507341	0.63052					0.0792857	0.749702
		0.0507341	0.631011					0.0792857	0.750099
		0.050827	0.631011					0.0794643	0.750099
		0.050827	0.631501					0.0794643	0.750496
		0.0509199	0.631501					0.0796429	0.750496
		0.0509199	0.632483					0.0796429	0.752479
		0.0511057	0.632483					0.0798214	0.752479
		0.0511057	0.632974					0.0798214	0.752876
		0.0515703	0.632974					0.0801786	0.752876
		0.0515703	0.633464					0.0801786	0.753669
		0.0517562	0.633464					0.0803571	0.753669
		0.0517562	0.634446					0.0803571	0.754463
		0.0518491	0.634446					0.0805357	0.754463
		0.0518491	0.635427					0.0805357	0.756049
		0.051942	0.635427					0.0816071	0.756049
		0.051942	0.635918					0.0816071	0.756446
		0.0521279	0.635918					0.0817857	0.756446
		0.0521279	0.636408					0.0817857	0.756843
		0.0525925	0.636408					0.0821429	0.756843
		0.0525925	0.63788					0.0821429	0.757239
		0.05315	0.63788					0.0823214	0.757239
		0.05315	0.639352					0.0823214	0.758033
		0.0533358	0.639352					0.0825	0.758033
		0.0533358	0.639843					0.0825	0.761206
		0.0534287	0.639843					0.0826786	0.761206
		0.0534287	0.640334					0.0826786	0.761603
		0.0536146	0.640334					0.0828571	0.761603
		0.0536146	0.640824					0.0828571	0.761999
		0.0537075	0.640824					0.0833929	0.761999
		0.0537075	0.642787					0.0833929	0.762793
		0.0538004	0.642787					0.0835714	0.762793
		0.0538004	0.643278					0.0835714	0.763586
		0.0540792	0.643278					0.08375	0.763586
		0.0540792	0.643768					0.08375	0.764776
		0.0541721	0.643768					0.0839286	0.764776
		0.0541721	0.644259					0.0839286	0.765173
		0.0543579	0.644259					0.0846429	0.765173
		0.0543579	0.647203					0.0846429	0.765569
		0.0544508	0.647203					0.085	0.765569
		0.0544508	0.648184					0.085	0.765966
		0.0550084	0.648184					0.0851786	0.765966
		0.0550084	0.648675					0.0851786	0.767553
		0.055473	0.648675					0.0853571	0.767553
		0.055473	0.649166					0.0853571	0.768346
		0.0555659	0.649166					0.0857143	0.768346
		0.0555659	0.649657					0.0857143	0.768743
		0.0561234	0.649657					0.08625	0.768743
		0.0561234	0.650147					0.08625	0.769139
		0.0563092	0.650147					0.0866071	0.769139
		0.0563092	0.650638					0.0866071	0.769536
		0.056588	0.650638					0.0867857	0.769536
		0.056588	0.651129					0.0867857	0.770329
		0.0571455	0.651129					0.0875	0.770329
		0.0571455	0.651619					0.0875	0.770726
		0.0575172	0.651619					0.0880357	0.770726
		0.0575172	0.653582					0.0880357	0.772313
		0.057703	0.653582					0.0882143	0.772313
		0.057703	0.655054					0.0882143	0.773106
		0.0577959	0.655054					0.0885714	0.773106
		0.0577959	0.655545					0.0885714	0.774296
		0.0579818	0.655545					0.0889286	0.774296
		0.0579818	0.656035					0.0889286	0.774693
		0.0580747	0.656035					0.0891071	0.774693
		0.0580747	0.656526					0.0891071	0.775486
		0.0582605	0.656526					0.0892857	0.775486
		0.0582605	0.657507					0.0892857	0.776279
		0.0584464	0.657507					0.0894643	0.776279
		0.0584464	0.657998					0.0894643	0.777469
		0.0587251	0.657998					0.09	0.777469
		0.0587251	0.658489					0.09	0.777866
		0.058911	0.658489					0.0901786	0.777866
		0.058911	0.659961					0.0901786	0.778263
		0.0590968	0.659961					0.0903571	0.778263
		0.0590968	0.661433					0.0903571	0.778659
		0.0592827	0.661433					0.0905357	0.778659
		0.0592827	0.661923					0.0905357	0.780246
		0.0596543	0.661923					0.0908929	0.780246
		0.0596543	0.663395					0.0908929	0.780643
		0.060026	0.663395					0.09125	0.780643
		0.060026	0.664377					0.09125	0.781833
		0.0601189	0.664377					0.0914286	0.781833
		0.0601189	0.664868					0.0914286	0.782229
		0.0602119	0.664868					0.0919643	0.782229
		0.0602119	0.66634					0.0919643	0.782626
		0.0607694	0.66634					0.0921429	0.782626
		0.0607694	0.66683					0.0921429	0.783419
		0.0611411	0.66683					0.0923214	0.783419
		0.0611411	0.667812					0.0923214	0.784609
		0.061234	0.667812					0.0925	0.784609
		0.061234	0.668302					0.0925	0.785403
		0.0614198	0.668302					0.0926786	0.785403
		0.0614198	0.668793					0.0926786	0.785799
		0.0616056	0.668793					0.0930357	0.785799
		0.0616056	0.669284					0.0930357	0.786196
		0.0617915	0.669284					0.0932143	0.786196
		0.0617915	0.669774					0.0932143	0.786593
		0.0618844	0.669774					0.09625	0.786593
		0.0618844	0.670265					0.09625	0.786989
		0.0620702	0.670265					0.0964286	0.786989
		0.0620702	0.670756					0.0964286	0.787386
		0.0622561	0.670756					0.0967857	0.787386
		0.0622561	0.671737					0.0967857	0.787783
		0.062349	0.671737					0.0971429	0.787783
		0.062349	0.673209					0.0971429	0.788576
		0.0624419	0.673209					0.0976786	0.788576
		0.0624419	0.67419					0.0976786	0.789369
		0.0625348	0.67419					0.0980357	0.789369
		0.0625348	0.675662					0.0980357	0.789766
		0.0628136	0.675662					0.0983929	0.789766
		0.0628136	0.676153					0.0983929	0.790559
		0.0629994	0.676153					0.0991071	0.790559
		0.0629994	0.676644					0.0991071	0.790956
		0.0630924	0.676644					0.0992857	0.790956
		0.0630924	0.678116					0.0992857	0.791353
		0.0632782	0.678116					0.0996429	0.791353
		0.0632782	0.679097					0.0996429	0.791749
		0.063557	0.679097					0.1	0.791749
		0.063557	0.679588					0.1	0.792146
		0.0637428	0.679588					0.100179	0.792146
		0.0637428	0.680079					0.100179	0.792543
		0.0638357	0.680079					0.100536	0.792543
		0.0638357	0.68106					0.100536	0.793733
		0.0642074	0.68106					0.100714	0.793733
		0.0642074	0.681551					0.100714	0.794129
		0.0649508	0.681551					0.100893	0.794129
		0.0649508	0.682532					0.100893	0.794923
		0.0651366	0.682532					0.101429	0.794923
		0.0651366	0.683513					0.101429	0.795716
		0.0652295	0.683513					0.101607	0.795716
		0.0652295	0.684004					0.101607	0.796113
		0.0656012	0.684004					0.102143	0.796113
		0.0656012	0.684495					0.102143	0.796509
		0.0656941	0.684495					0.103036	0.796509
		0.0656941	0.685967					0.103036	0.796906
		0.065787	0.685967					0.103571	0.796906
		0.065787	0.686457					0.103571	0.798096
		0.0658799	0.686457					0.10375	0.798096
		0.0658799	0.686948					0.10375	0.798493
		0.0659729	0.686948					0.105357	0.798493
		0.0659729	0.687439					0.105357	0.799286
		0.0660658	0.687439					0.105536	0.799286
		0.0660658	0.687929					0.105536	0.799683
		0.0661587	0.687929					0.106071	0.799683
		0.0661587	0.68842					0.106071	0.800079
		0.066995	0.68842					0.10625	0.800079
		0.066995	0.689892					0.10625	0.800873
		0.0678313	0.689892					0.106429	0.800873
		0.0678313	0.691855					0.106429	0.801666
		0.0680171	0.691855					0.106607	0.801666
		0.0680171	0.692345					0.106607	0.802459
		0.0683888	0.692345					0.107143	0.802459
		0.0683888	0.693327					0.107143	0.803253
		0.0684817	0.693327					0.107321	0.803253
		0.0684817	0.694799					0.107321	0.803649
		0.0685746	0.694799					0.108036	0.803649
		0.0685746	0.697252					0.108036	0.804046
		0.0686675	0.697252					0.108393	0.804046
		0.0686675	0.697743					0.108393	0.804839
		0.0688534	0.697743					0.10875	0.804839
		0.0688534	0.698724					0.10875	0.805633
		0.0695967	0.698724					0.110536	0.805633
		0.0695967	0.699706					0.110536	0.806426
		0.0700613	0.699706					0.11125	0.806426
		0.0700613	0.700196					0.11125	0.806823
		0.0701542	0.700196					0.113214	0.806823
		0.0701542	0.700687					0.113214	0.807219
		0.0708047	0.700687					0.113393	0.807219
		0.0708047	0.701668					0.113393	0.807616
		0.0709905	0.701668					0.11375	0.807616
		0.0709905	0.702159					0.11375	0.808013
		0.0713622	0.702159					0.114107	0.808013
		0.0713622	0.70314					0.114107	0.808409
		0.0714551	0.70314					0.114286	0.808409
		0.0714551	0.703631					0.114286	0.809203
		0.0717339	0.703631					0.114464	0.809203
		0.0717339	0.704612					0.114464	0.809599
		0.0718268	0.704612					0.115179	0.809599
		0.0718268	0.706084					0.115179	0.810393
		0.0723843	0.706084					0.115357	0.810393
		0.0723843	0.706575					0.115357	0.810789
		0.0728489	0.706575					0.115536	0.810789
		0.0728489	0.707066					0.115536	0.811186
		0.0729418	0.707066					0.1175	0.811186
		0.0729418	0.707556					0.1175	0.811583
		0.0732206	0.707556					0.118393	0.811583
		0.0732206	0.708047					0.118393	0.811979
		0.0739639	0.708047					0.11875	0.811979
		0.0739639	0.709028					0.11875	0.812376
		0.0740569	0.709028					0.119821	0.812376
		0.0740569	0.709519					0.119821	0.812773
		0.0746144	0.709519					0.120714	0.812773
		0.0746144	0.71001					0.120714	0.813169
		0.0748002	0.71001					0.121071	0.813169
		0.0748002	0.7105					0.121071	0.813566
		0.0748931	0.7105					0.121429	0.813566
		0.0748931	0.711973					0.121429	0.814756
		0.0749861	0.711973					0.121607	0.814756
		0.0749861	0.712463					0.121607	0.815153
		0.075079	0.712463					0.121786	0.815153
		0.075079	0.713935					0.121786	0.815549
		0.0753577	0.713935					0.122857	0.815549
		0.0753577	0.714426					0.122857	0.815946
		0.0754507	0.714426					0.123393	0.815946
		0.0754507	0.715407					0.123393	0.816343
		0.0755436	0.715407					0.124464	0.816343
		0.0755436	0.715898					0.124464	0.816739
		0.0757294	0.715898					0.125179	0.816739
		0.0757294	0.716389					0.125179	0.817136
		0.0758223	0.716389					0.126071	0.817136
		0.0758223	0.71737					0.126071	0.818326
		0.0759153	0.71737					0.126964	0.818326
		0.0759153	0.717861					0.126964	0.818723
		0.076194	0.717861					0.128036	0.818723
		0.076194	0.718351					0.128036	0.819516
		0.0763799	0.718351					0.128393	0.819516
		0.0763799	0.718842					0.128393	0.819913
		0.0767515	0.718842					0.128929	0.819913
		0.0767515	0.719333					0.128929	0.820309
		0.0768445	0.719333					0.129643	0.820309
		0.0768445	0.719823					0.129643	0.820706
		0.0770303	0.719823					0.130536	0.820706
		0.0770303	0.720314					0.130536	0.821103
		0.0771232	0.720314					0.131429	0.821103
		0.0771232	0.720805					0.131429	0.821499
		0.0774949	0.720805					0.131607	0.821499
		0.0774949	0.722767					0.131607	0.822293
		0.0776807	0.722767					0.13375	0.822293
		0.0776807	0.723258					0.13375	0.822689
		0.0779595	0.723258					0.134464	0.822689
		0.0779595	0.723749					0.134464	0.823086
		0.0780524	0.723749					0.134821	0.823086
		0.0780524	0.724239					0.134821	0.823879
		0.0781453	0.724239					0.135357	0.823879
		0.0781453	0.72473					0.135357	0.824276
		0.0784241	0.72473					0.136071	0.824276
		0.0784241	0.725711					0.136071	0.824673
		0.0788887	0.725711					0.136429	0.824673
		0.0788887	0.726202					0.136429	0.825466
		0.0790745	0.726202					0.136964	0.825466
		0.0790745	0.727184					0.136964	0.825863
		0.0795391	0.727184					0.138571	0.825863
		0.0795391	0.729146					0.138571	0.826656
		0.079632	0.729146					0.13875	0.826656
		0.079632	0.729637					0.13875	0.827053
		0.0805612	0.729637					0.139643	0.827053
		0.0805612	0.730618					0.139643	0.827846
		0.0811188	0.730618					0.14	0.827846
		0.0811188	0.731109					0.14	0.828639
		0.0813046	0.731109					0.140357	0.828639
		0.0813046	0.73209					0.140357	0.829433
		0.0813975	0.73209					0.141429	0.829433
		0.0813975	0.732581					0.141429	0.830226
		0.0817692	0.732581					0.143393	0.830226
		0.0817692	0.733072					0.143393	0.830623
		0.0823267	0.733072					0.14375	0.830623
		0.0823267	0.733562					0.14375	0.831019
		0.0832559	0.733562					0.144107	0.831019
		0.0832559	0.734053					0.144107	0.831416
		0.0834417	0.734053					0.144464	0.831416
		0.0834417	0.735034					0.144464	0.831813
		0.0838134	0.735034					0.145179	0.831813
		0.0838134	0.735525					0.145179	0.832606
		0.0839063	0.735525					0.145536	0.832606
		0.0839063	0.736506					0.145536	0.833399
		0.0839993	0.736506					0.146071	0.833399
		0.0839993	0.736997					0.146071	0.833796
		0.084278	0.736997					0.146964	0.833796
		0.084278	0.737488					0.146964	0.834589
		0.0843709	0.737488					0.147143	0.834589
		0.0843709	0.737978					0.147143	0.834986
		0.0848355	0.737978					0.147679	0.834986
		0.0848355	0.73896					0.147679	0.835779
		0.0849285	0.73896					0.147857	0.835779
		0.0849285	0.73945					0.147857	0.836573
		0.0850214	0.73945					0.148393	0.836573
		0.0850214	0.739941					0.148393	0.836969
		0.0855789	0.739941					0.149107	0.836969
		0.0855789	0.740432					0.149107	0.837366
		0.0856718	0.740432					0.151964	0.837366
		0.0856718	0.741413					0.151964	0.837763
		0.0859506	0.741413					0.153571	0.837763
		0.0859506	0.742395					0.153571	0.839349
		0.0860435	0.742395					0.154464	0.839349
		0.0860435	0.742885					0.154464	0.839746
		0.0869727	0.742885					0.157857	0.839746
		0.0869727	0.743376					0.157857	0.840539
		0.0873444	0.743376					0.160179	0.840539
		0.0873444	0.744357					0.160179	0.840936
		0.0876231	0.744357					0.160536	0.840936
		0.0876231	0.744848					0.160536	0.841333
		0.0879948	0.744848					0.160714	0.841333
		0.0879948	0.745339					0.160714	0.841729
		0.0885523	0.745339					0.16125	0.841729
		0.0885523	0.745829					0.16125	0.842523
		0.0886452	0.745829					0.161964	0.842523
		0.0886452	0.74632					0.161964	0.843316
		0.0888311	0.74632					0.163214	0.843316
		0.0888311	0.746811					0.163214	0.843713
		0.0891098	0.746811					0.163571	0.843713
		0.0891098	0.747301					0.163571	0.844109
		0.0894815	0.747301					0.164464	0.844109
		0.0894815	0.747792					0.164464	0.844903
		0.0895744	0.747792					0.164821	0.844903
		0.0895744	0.748773					0.164821	0.845299
		0.0897603	0.748773					0.16625	0.845299
		0.0897603	0.749264					0.16625	0.846093
		0.0904107	0.749264					0.168036	0.846093
		0.0904107	0.749755					0.168036	0.847283
		0.0906895	0.749755					0.170536	0.847283
		0.0906895	0.751227					0.170536	0.847679
		0.0907824	0.751227					0.171607	0.847679
		0.0907824	0.751717					0.171607	0.848076
		0.0908753	0.751717					0.171786	0.848076
		0.0908753	0.752208					0.171786	0.848473
		0.0910611	0.752208					0.173929	0.848473
		0.0910611	0.752699					0.173929	0.849266
		0.0914328	0.752699					0.17625	0.849266
		0.0914328	0.75368					0.17625	0.849663
		0.0916187	0.75368					0.176786	0.849663
		0.0916187	0.754171					0.176786	0.85006
		0.0917116	0.754171					0.1775	0.85006
		0.0917116	0.754661					0.1775	0.850853
		0.0919903	0.754661					0.177857	0.850853
		0.0919903	0.755152					0.177857	0.851646
		0.0931054	0.755152					0.178393	0.851646
		0.0931054	0.755643					0.178393	0.852043
		0.0931983	0.755643					0.17875	0.852043
		0.0931983	0.756133					0.17875	0.85244
		0.0943133	0.756133					0.179107	0.85244
		0.0943133	0.756624					0.179107	0.852836
		0.0944062	0.756624					0.179821	0.852836
		0.0944062	0.757115					0.179821	0.853233
		0.0950567	0.757115					0.180179	0.853233
		0.0950567	0.757605					0.180179	0.85363
		0.0955213	0.757605					0.180357	0.85363
		0.0955213	0.758096					0.180357	0.854423
		0.0956142	0.758096					0.181786	0.854423
		0.0956142	0.759078					0.181786	0.85482
		0.0957071	0.759078					0.182143	0.85482
		0.0957071	0.759568					0.182143	0.855216
		0.095893	0.759568					0.182679	0.855216
		0.095893	0.760059					0.182679	0.855613
		0.0959859	0.760059					0.184107	0.855613
		0.0959859	0.76055					0.184107	0.85601
		0.0968222	0.76055					0.186071	0.85601
		0.0968222	0.76104					0.186071	0.856406
		0.0969151	0.76104					0.187143	0.856406
		0.0969151	0.761531					0.187143	0.856803
		0.0971009	0.761531					0.189107	0.856803
		0.0971009	0.762022					0.189107	0.8572
		0.0976584	0.762022					0.189464	0.8572
		0.0976584	0.762512					0.189464	0.857596
		0.0977513	0.762512					0.190357	0.857596
		0.0977513	0.763984					0.190357	0.857993
		0.0982159	0.763984					0.190714	0.857993
		0.0982159	0.764475					0.190714	0.85839
		0.0983089	0.764475					0.191786	0.85839
		0.0983089	0.765947					0.191786	0.858786
		0.0985876	0.765947					0.191964	0.858786
		0.0985876	0.766438					0.191964	0.859183
		0.0986805	0.766438					0.192679	0.859183
		0.0986805	0.766928					0.192679	0.85958
		0.0991451	0.766928					0.19375	0.85958
		0.0991451	0.767419					0.19375	0.860373
		0.0995168	0.767419					0.193929	0.860373
		0.0995168	0.76791					0.193929	0.86077
		0.0997956	0.76791					0.194643	0.86077
		0.0997956	0.7684					0.194643	0.861166
		0.0998885	0.7684					0.195536	0.861166
		0.0998885	0.769382					0.195536	0.86196
		0.100074	0.769382					0.198214	0.86196
		0.100074	0.769872					0.198214	0.862753
		0.100725	0.769872					0.199286	0.862753
		0.100725	0.770363					0.199286	0.86315
		0.101096	0.770363					0.200179	0.86315
		0.101096	0.770854					0.200179	0.863546
		0.101375	0.770854					0.201071	0.863546
		0.101375	0.771835					0.201071	0.863943
		0.10184	0.771835					0.201607	0.863943
		0.10184	0.772326					0.201607	0.86434
		0.10249	0.772326					0.201964	0.86434
		0.10249	0.773307					0.201964	0.865133
		0.102769	0.773307					0.202857	0.865133
		0.102769	0.773798					0.202857	0.86553
		0.102955	0.773798					0.204107	0.86553
		0.102955	0.774289					0.204107	0.86672
		0.103234	0.774289					0.204286	0.86672
		0.103234	0.774779					0.204286	0.867116
		0.103605	0.774779					0.205179	0.867116
		0.103605	0.77527					0.205179	0.867513
		0.104627	0.77527					0.205536	0.867513
		0.104627	0.776251					0.205536	0.86791
		0.104906	0.776251					0.206071	0.86791
		0.104906	0.776742					0.206071	0.868306
		0.104999	0.776742					0.20625	0.868306
		0.104999	0.777233					0.20625	0.868703
		0.105278	0.777233					0.206964	0.868703
		0.105278	0.777723					0.206964	0.8691
		0.105464	0.777723					0.207143	0.8691
		0.105464	0.779195					0.207143	0.869496
		0.10565	0.779195					0.207321	0.869496
		0.10565	0.779686					0.207321	0.869893
		0.105742	0.779686					0.207679	0.869893
		0.105742	0.780177					0.207679	0.87029
		0.105835	0.780177					0.208036	0.87029
		0.105835	0.780667					0.208036	0.870686
		0.106114	0.780667					0.208571	0.870686
		0.106114	0.78263					0.208571	0.871083
		0.106579	0.78263					0.210357	0.871083
		0.106579	0.783121					0.210357	0.87148
		0.107415	0.783121					0.213571	0.87148
		0.107415	0.783611					0.213571	0.871876
		0.107694	0.783611					0.215179	0.871876
		0.107694	0.784102					0.215179	0.87267
		0.107787	0.784102					0.2175	0.87267
		0.107787	0.784593					0.2175	0.873066
		0.109088	0.784593					0.218036	0.873066
		0.109088	0.785083					0.218036	0.873463
		0.109273	0.785083					0.218214	0.873463
		0.109273	0.785574					0.218214	0.87386
		0.110388	0.785574					0.218929	0.87386
		0.110388	0.786065					0.218929	0.874653
		0.110853	0.786065					0.219107	0.874653
		0.110853	0.786555					0.219107	0.87505
		0.111596	0.786555					0.221786	0.87505
		0.111596	0.787046					0.221786	0.875446
		0.112433	0.787046					0.22375	0.875446
		0.112433	0.787537					0.22375	0.875843
		0.112804	0.787537					0.225893	0.875843
		0.112804	0.788027					0.225893	0.87624
		0.113455	0.788027					0.226964	0.87624
		0.113455	0.789009					0.226964	0.876636
		0.114105	0.789009					0.227143	0.876636
		0.114105	0.7895					0.227143	0.877033
		0.114198	0.7895					0.227321	0.877033
		0.114198	0.78999					0.227321	0.87743
		0.11457	0.78999					0.2275	0.87743
		0.11457	0.790972					0.2275	0.877826
		0.114756	0.790972					0.228036	0.877826
		0.114756	0.791462					0.228036	0.87862
		0.114849	0.791462					0.229464	0.87862
		0.114849	0.791953					0.229464	0.879016
		0.114941	0.791953					0.23	0.879016
		0.114941	0.792934					0.23	0.879413
		0.115313	0.792934					0.230179	0.879413
		0.115313	0.793425					0.230179	0.87981
		0.115406	0.793425					0.230714	0.87981
		0.115406	0.794406					0.230714	0.880206
		0.115499	0.794406					0.2325	0.880206
		0.115499	0.795388					0.2325	0.880603
		0.115964	0.795388					0.233571	0.880603
		0.115964	0.795878					0.233571	0.881396
		0.116149	0.795878					0.23375	0.881396
		0.116149	0.796369					0.23375	0.881793
		0.116242	0.796369					0.234643	0.881793
		0.116242	0.79686					0.234643	0.88219
		0.117264	0.79686					0.235536	0.88219
		0.117264	0.79735					0.235536	0.882586
		0.117357	0.79735					0.235893	0.882586
		0.117357	0.797841					0.235893	0.882983
		0.118565	0.797841					0.237143	0.882983
		0.118565	0.798332					0.237143	0.88338
		0.118658	0.798332					0.237321	0.88338
		0.118658	0.799313					0.237321	0.883776
		0.118751	0.799313					0.239286	0.883776
		0.118751	0.799804					0.239286	0.884173
		0.119123	0.799804					0.241071	0.884173
		0.119123	0.800294					0.241071	0.88457
		0.119309	0.800294					0.2425	0.88457
		0.119309	0.800785					0.2425	0.885363
		0.120052	0.800785					0.243571	0.885363
		0.120052	0.801766					0.243571	0.88576
		0.120795	0.801766					0.245	0.88576
		0.120795	0.802257					0.245	0.886553
		0.121167	0.802257					0.245536	0.886553
		0.121167	0.803238					0.245536	0.88695
		0.121353	0.803238					0.245893	0.88695
		0.121353	0.803729					0.245893	0.887346
		0.121539	0.803729					0.246786	0.887346
		0.121539	0.80422					0.246786	0.887743
		0.122003	0.80422					0.246964	0.887743
		0.122003	0.804711					0.246964	0.888536
		0.122933	0.804711					0.247143	0.888536
		0.122933	0.805692					0.247143	0.888933
		0.123397	0.805692					0.247679	0.888933
		0.123397	0.806183					0.247679	0.88933
		0.12349	0.806183					0.249286	0.88933
		0.12349	0.806673					0.249286	0.889726
		0.123769	0.806673					0.25125	0.889726
		0.123769	0.807655					0.25125	0.890123
		0.124048	0.807655					0.251786	0.890123
		0.124048	0.808145					0.251786	0.89052
		0.124326	0.808145					0.252143	0.89052
		0.124326	0.808636					0.252143	0.891313
		0.124884	0.808636					0.255179	0.891313
		0.124884	0.809127					0.255179	0.89171
		0.12572	0.809127					0.256607	0.89171
		0.12572	0.809617					0.256607	0.892503
		0.126185	0.809617					0.258929	0.892503
		0.126185	0.810108					0.258929	0.8929
		0.126556	0.810108					0.261071	0.8929
		0.126556	0.810599					0.261071	0.893296
		0.127114	0.810599					0.261429	0.893296
		0.127114	0.811089					0.261429	0.893693
		0.127207	0.811089					0.261607	0.893693
		0.127207	0.81158					0.261607	0.89409
		0.127579	0.81158					0.264286	0.89409
		0.127579	0.812071					0.264286	0.894486
		0.128322	0.812071					0.265714	0.894486
		0.128322	0.812561					0.265714	0.894883
		0.128694	0.812561					0.2675	0.894883
		0.128694	0.813052					0.2675	0.89528
		0.128972	0.813052					0.267679	0.89528
		0.128972	0.813543					0.267679	0.895676
		0.12953	0.813543					0.267857	0.895676
		0.12953	0.814033					0.267857	0.896073
		0.129716	0.814033					0.269821	0.896073
		0.129716	0.814524					0.269821	0.89647
		0.129809	0.814524					0.270179	0.89647
		0.129809	0.815015					0.270179	0.896866
		0.129994	0.815015					0.271071	0.896866
		0.129994	0.815996					0.271071	0.897263
		0.130645	0.815996					0.27125	0.897263
		0.130645	0.816487					0.27125	0.89766
		0.131388	0.816487					0.271607	0.89766
		0.131388	0.816977					0.271607	0.898056
		0.131667	0.816977					0.271964	0.898056
		0.131667	0.817468					0.271964	0.89885
		0.131946	0.817468					0.272143	0.89885
		0.131946	0.817959					0.272143	0.899246
		0.132317	0.817959					0.273393	0.899246
		0.132317	0.818449					0.273393	0.899643
		0.13241	0.818449					0.274643	0.899643
		0.13241	0.81894					0.274643	0.90004
		0.132968	0.81894					0.276786	0.90004
		0.132968	0.819431					0.276786	0.900436
		0.133432	0.819431					0.277321	0.900436
		0.133432	0.819921					0.277321	0.900833
		0.134455	0.819921					0.279107	0.900833
		0.134455	0.820903					0.279107	0.90123
		0.135198	0.820903					0.282143	0.90123
		0.135198	0.821394					0.282143	0.901626
		0.135663	0.821394					0.282321	0.901626
		0.135663	0.821884					0.282321	0.902023
		0.135755	0.821884					0.283036	0.902023
		0.135755	0.822375					0.283036	0.90242
		0.135848	0.822375					0.284286	0.90242
		0.135848	0.822866					0.284286	0.902816
		0.136592	0.822866					0.284643	0.902816
		0.136592	0.823356					0.284643	0.903213
		0.137335	0.823356					0.285357	0.903213
		0.137335	0.823847					0.285357	0.90361
		0.137428	0.823847					0.285714	0.90361
		0.137428	0.824338					0.285714	0.904006
		0.138543	0.824338					0.285893	0.904006
		0.138543	0.824828					0.285893	0.904403
		0.139472	0.824828					0.28625	0.904403
		0.139472	0.82581					0.28625	0.9048
		0.14003	0.82581					0.287143	0.9048
		0.14003	0.8263					0.287143	0.905196
		0.140123	0.8263					0.287857	0.905196
		0.140123	0.827282					0.287857	0.905593
		0.140866	0.827282					0.289821	0.905593
		0.140866	0.827772					0.289821	0.906386
		0.141424	0.827772					0.291429	0.906386
		0.141424	0.828263					0.291429	0.90718
		0.141609	0.828263					0.292143	0.90718
		0.141609	0.828754					0.292143	0.907576
		0.142446	0.828754					0.293214	0.907576
		0.142446	0.829244					0.293214	0.907973
		0.142724	0.829244					0.300179	0.907973
		0.142724	0.829735					0.300179	0.90837
		0.144769	0.829735					0.300357	0.90837
		0.144769	0.830226					0.300357	0.908766
		0.145791	0.830226					0.300536	0.908766
		0.145791	0.830716					0.300536	0.909163
		0.145977	0.830716					0.301607	0.909163
		0.145977	0.831698					0.301607	0.90956
		0.146441	0.831698					0.304107	0.90956
		0.146441	0.832188					0.304107	0.909956
		0.147649	0.832188					0.305357	0.909956
		0.147649	0.832679					0.305357	0.910353
		0.148021	0.832679					0.306607	0.910353
		0.148021	0.83317					0.306607	0.91075
		0.148671	0.83317					0.308393	0.91075
		0.148671	0.83366					0.308393	0.911146
		0.149415	0.83366					0.309643	0.911146
		0.149415	0.834151					0.309643	0.911543
		0.149879	0.834151					0.310714	0.911543
		0.149879	0.834642					0.310714	0.91194
		0.150251	0.834642					0.311071	0.91194
		0.150251	0.835132					0.311071	0.912336
		0.150623	0.835132					0.311964	0.912336
		0.150623	0.835623					0.311964	0.912733
		0.152667	0.835623					0.313036	0.912733
		0.152667	0.836114					0.313036	0.91313
		0.152946	0.836114					0.313571	0.91313
		0.152946	0.836605					0.313571	0.913526
		0.153131	0.836605					0.31375	0.913526
		0.153131	0.837095					0.31375	0.913923
		0.154246	0.837095					0.315	0.913923
		0.154246	0.837586					0.315	0.91432
		0.15499	0.837586					0.316429	0.91432
		0.15499	0.838077					0.316429	0.914716
		0.155733	0.838077					0.318214	0.914716
		0.155733	0.838567					0.318214	0.915113
		0.155919	0.838567					0.319286	0.915113
		0.155919	0.839058					0.319286	0.91551
		0.15722	0.839058					0.319643	0.91551
		0.15722	0.840039					0.319643	0.915906
		0.157499	0.840039					0.32	0.915906
		0.157499	0.84053					0.32	0.916303
		0.157684	0.84053					0.320714	0.916303
		0.157684	0.841021					0.320714	0.9167
		0.158335	0.841021					0.321071	0.9167
		0.158335	0.841511					0.321071	0.917096
		0.158707	0.841511					0.321786	0.917096
		0.158707	0.842002					0.321786	0.917493
		0.158985	0.842002					0.321964	0.917493
		0.158985	0.842493					0.321964	0.91789
		0.159357	0.842493					0.323929	0.91789
		0.159357	0.842983					0.323929	0.918683
		0.159543	0.842983					0.325179	0.918683
		0.159543	0.843474					0.325179	0.919476
		0.159636	0.843474					0.3275	0.919476
		0.159636	0.843965					0.3275	0.919873
		0.160379	0.843965					0.328571	0.919873
		0.160379	0.844455					0.328571	0.92027
		0.160565	0.844455					0.33	0.92027
		0.160565	0.844946					0.33	0.920666
		0.160658	0.844946					0.331964	0.920666
		0.160658	0.845437					0.331964	0.921063
		0.161122	0.845437					0.335714	0.921063
		0.161122	0.845927					0.335714	0.92146
		0.161401	0.845927					0.336607	0.92146
		0.161401	0.846418					0.336607	0.921856
		0.16233	0.846418					0.336964	0.921856
		0.16233	0.846909					0.336964	0.922253
		0.162888	0.846909					0.338393	0.922253
		0.162888	0.847399					0.338393	0.92265
		0.164282	0.847399					0.343214	0.92265
		0.164282	0.84789					0.343214	0.923046
		0.164839	0.84789					0.343393	0.923046
		0.164839	0.848381					0.343393	0.923443
		0.165304	0.848381					0.345357	0.923443
		0.165304	0.848871					0.345357	0.92384
		0.166047	0.848871					0.350714	0.92384
		0.166047	0.849362					0.350714	0.92503
		0.16614	0.849362					0.351071	0.92503
		0.16614	0.850343					0.351071	0.925823
		0.168091	0.850343					0.351607	0.925823
		0.168091	0.851325					0.351607	0.92622
		0.169764	0.851325					0.351964	0.92622
		0.169764	0.852306					0.351964	0.926616
		0.169857	0.852306					0.352143	0.926616
		0.169857	0.852797					0.352143	0.927013
		0.16995	0.852797					0.354821	0.927013
		0.16995	0.853288					0.354821	0.92741
		0.172273	0.853288					0.356429	0.92741
		0.172273	0.853778					0.356429	0.928203
		0.172459	0.853778					0.356786	0.928203
		0.172459	0.854269					0.356786	0.9286
		0.172737	0.854269					0.358929	0.9286
		0.172737	0.85476					0.358929	0.928996
		0.173202	0.85476					0.360179	0.928996
		0.173202	0.85525					0.360179	0.929393
		0.17376	0.85525					0.363036	0.929393
		0.17376	0.855741					0.363036	0.930186
		0.17506	0.855741					0.363393	0.930186
		0.17506	0.856232					0.363393	0.930583
		0.175525	0.856232					0.363571	0.930583
		0.175525	0.856722					0.363571	0.93098
		0.175804	0.856722					0.364286	0.93098
		0.175804	0.857213					0.364286	0.931376
		0.176083	0.857213					0.364464	0.931376
		0.176083	0.857704					0.364464	0.931773
		0.176547	0.857704					0.364821	0.931773
		0.176547	0.858194					0.364821	0.93217
		0.177569	0.858194					0.3675	0.93217
		0.177569	0.858685					0.3675	0.932566
		0.178127	0.858685					0.368214	0.932566
		0.178127	0.859176					0.368214	0.932963
		0.178406	0.859176					0.376786	0.932963
		0.178406	0.860157					0.376786	0.93336
		0.178591	0.860157					0.376964	0.93336
		0.178591	0.860648					0.376964	0.933756
		0.179428	0.860648					0.377857	0.933756
		0.179428	0.861138					0.377857	0.934153
		0.179799	0.861138					0.38	0.934153
		0.179799	0.86212					0.38	0.93455
		0.181751	0.86212					0.382321	0.93455
		0.181751	0.86261					0.382321	0.934946
		0.182866	0.86261					0.383036	0.934946
		0.182866	0.863101					0.383036	0.935343
		0.18333	0.863101					0.384107	0.935343
		0.18333	0.863592					0.384107	0.93574
		0.183609	0.863592					0.384286	0.93574
		0.183609	0.864082					0.384286	0.936136
		0.184352	0.864082					0.384464	0.936136
		0.184352	0.864573					0.384464	0.936533
		0.184631	0.864573					0.388214	0.936533
		0.184631	0.865064					0.388214	0.937326
		0.185189	0.865064					0.388929	0.937326
		0.185189	0.865554					0.388929	0.93812
		0.187233	0.865554					0.390179	0.93812
		0.187233	0.866045					0.390179	0.938516
		0.188069	0.866045					0.390357	0.938516
		0.188069	0.866536					0.390357	0.93931
		0.18937	0.866536					0.391786	0.93931
		0.18937	0.867026					0.391786	0.939706
		0.190206	0.867026					0.395714	0.939706
		0.190206	0.867517					0.395714	0.940103
		0.192065	0.867517					0.396607	0.940103
		0.192065	0.868008					0.396607	0.9405
		0.193737	0.868008					0.397321	0.9405
		0.193737	0.868499					0.397321	0.940896
		0.193923	0.868499					0.399821	0.940896
		0.193923	0.868989					0.399821	0.941293
		0.194109	0.868989					0.401607	0.941293
		0.194109	0.86948					0.401607	0.94169
		0.194759	0.86948					0.4025	0.94169
		0.194759	0.870461					0.4025	0.942086
		0.195038	0.870461					0.407143	0.942086
		0.195038	0.870952					0.407143	0.942483
		0.196618	0.870952					0.409107	0.942483
		0.196618	0.871933					0.409107	0.94288
		0.197826	0.871933					0.409286	0.94288
		0.197826	0.872424					0.409286	0.943276
		0.198383	0.872424					0.41125	0.943276
		0.198383	0.872915					0.41125	0.943673
		0.198662	0.872915					0.411786	0.943673
		0.198662	0.873405					0.411786	0.94407
		0.198848	0.873405					0.413214	0.94407
		0.198848	0.873896					0.413214	0.944466
		0.199684	0.873896					0.413571	0.944466
		0.199684	0.875368					0.413571	0.944863
		0.19987	0.875368					0.415714	0.944863
		0.19987	0.875859					0.415714	0.94526
		0.199963	0.875859					0.415893	0.94526
		0.200149	0.875859					0.415893	0.945656
		0.20052	0.875859					0.416429	0.945656
		0.20052	0.876349					0.416429	0.946053
		0.201635	0.876349					0.419107	0.946053
		0.201635	0.87684					0.419107	0.94645
		0.2021	0.87684					0.419286	0.94645
		0.2021	0.877331					0.419286	0.946846
		0.202193	0.877331					0.421071	0.946846
		0.202193	0.877821					0.421071	0.947243
		0.204051	0.877821					0.421429	0.947243
		0.204051	0.878312					0.421429	0.94764
		0.204888	0.878312					0.424464	0.94764
		0.204888	0.878803					0.424464	0.948036
		0.205352	0.878803					0.424821	0.948036
		0.205352	0.880275					0.424821	0.948433
		0.206096	0.880275					0.425357	0.948433
		0.206096	0.880765					0.425357	0.94883
		0.206653	0.880765					0.426786	0.94883
		0.206653	0.881256					0.426786	0.949226
		0.207025	0.881256					0.429821	0.949226
		0.207025	0.881747					0.430179	0.949226
		0.208047	0.881747					0.43125	0.949226
		0.208047	0.882237					0.43125	0.949623
		0.20814	0.882237					0.432321	0.949623
		0.20814	0.882728					0.432321	0.95002
		0.210649	0.882728					0.434286	0.95002
		0.210649	0.883219					0.434286	0.950417
		0.211485	0.883219					0.434821	0.950417
		0.211485	0.88371					0.434821	0.950813
		0.212135	0.88371					0.43625	0.950813
		0.212135	0.8842					0.43625	0.95121
		0.212321	0.8842					0.442143	0.95121
		0.212321	0.884691					0.442143	0.951607
		0.213715	0.884691					0.442679	0.951607
		0.213715	0.885182					0.442679	0.952003
		0.213901	0.885182					0.44625	0.952003
		0.213901	0.886163					0.44625	0.9524
		0.214644	0.886163					0.4475	0.9524
		0.214644	0.886654					0.4475	0.952797
		0.21706	0.886654					0.448571	0.952797
		0.21706	0.887144					0.448571	0.953193
		0.217525	0.887144					0.449286	0.953193
		0.217525	0.888126					0.449286	0.95359
		0.218268	0.888126					0.451786	0.95359
		0.218268	0.888616					0.451786	0.953987
		0.21929	0.888616					0.4525	0.953987
		0.21929	0.889107					0.4525	0.954383
		0.219383	0.889107					0.453571	0.954383
		0.219383	0.889598					0.453571	0.95478
		0.220405	0.889598					0.454107	0.95478
		0.220405	0.890088					0.454107	0.955177
		0.220777	0.890088					0.454464	0.955177
		0.220777	0.89107					0.454464	0.955573
		0.222171	0.89107					0.457321	0.955573
		0.222171	0.892051					0.457321	0.95597
		0.222264	0.892051					0.461429	0.95597
		0.222264	0.893032					0.461429	0.956367
		0.222821	0.893032					0.461607	0.956367
		0.222821	0.893523					0.461607	0.956763
		0.224401	0.893523					0.4625	0.956763
		0.224401	0.894014					0.4625	0.95716
		0.224494	0.894014					0.464464	0.95716
		0.224494	0.894504					0.464464	0.957557
		0.225887	0.894504					0.47	0.957557
		0.225887	0.895486					0.47	0.957953
		0.22598	0.895486					0.471071	0.957953
		0.22598	0.895976					0.471071	0.95835
		0.230069	0.895976					0.472679	0.95835
		0.230069	0.896467					0.472679	0.958747
		0.230162	0.896467					0.480357	0.958747
		0.230162	0.896958					0.480357	0.959143
		0.230626	0.896958					0.481964	0.959143
		0.230626	0.897448					0.481964	0.95954
		0.239639	0.897448					0.485536	0.95954
		0.239639	0.897939					0.485536	0.959937
		0.240197	0.897939					0.491429	0.959937
		0.240197	0.89843					0.491429	0.960333
		0.240662	0.89843					0.494107	0.960333
		0.240662	0.898921					0.494107	0.96073
		0.24094	0.898921					0.503036	0.96073
		0.24094	0.899411					0.503036	0.961127
		0.241405	0.899411					0.50375	0.961127
		0.241405	0.899902					0.50375	0.961523
		0.241591	0.899902					0.510893	0.961523
		0.241591	0.900883					0.510893	0.96192
		0.241962	0.900883					0.516071	0.96192
		0.241962	0.901374					0.516071	0.962317
		0.242055	0.901374					0.517679	0.962317
		0.242055	0.901865					0.517679	0.962713
		0.244936	0.901865					0.518571	0.962713
		0.244936	0.902355					0.518571	0.96311
		0.245122	0.902355					0.523571	0.96311
		0.245122	0.902846					0.523571	0.963507
		0.245958	0.902846					0.525	0.963507
		0.245958	0.903337					0.525	0.963903
		0.247538	0.903337					0.527679	0.963903
		0.247538	0.903827					0.527679	0.9643
		0.249861	0.903827					0.551607	0.9643
		0.249861	0.904318					0.551607	0.964697
		0.250604	0.904318					0.552679	0.964697
		0.250604	0.904809					0.552679	0.965093
		0.250976	0.904809					0.554821	0.965093
		0.250976	0.905299					0.554821	0.96549
		0.251069	0.905299					0.555536	0.96549
		0.251069	0.90579					0.555536	0.965887
		0.252277	0.90579					0.562321	0.965887
		0.252277	0.906281					0.562321	0.966283
		0.253484	0.906281					0.563393	0.966283
		0.253484	0.906771					0.563393	0.96668
		0.254692	0.906771					0.563929	0.96668
		0.254692	0.907262					0.563929	0.967077
		0.258595	0.907262					0.568214	0.967077
		0.258595	0.907753					0.568214	0.967473
		0.262498	0.907753					0.569107	0.967473
		0.262498	0.908734					0.569107	0.96787
		0.263241	0.908734					0.570357	0.96787
		0.263241	0.909225					0.570357	0.968267
		0.263427	0.909225					0.575179	0.968267
		0.263427	0.909715					0.575179	0.968663
		0.26575	0.909715					0.577679	0.968663
		0.26575	0.910206					0.577679	0.96906
		0.266586	0.910206					0.581071	0.96906
		0.266586	0.910697					0.581071	0.969457
		0.268073	0.910697					0.581429	0.969457
		0.268073	0.911187					0.581429	0.97025
		0.269281	0.911187					0.582321	0.97025
		0.269281	0.911678					0.582321	0.970647
		0.270396	0.911678					0.588929	0.970647
		0.270396	0.912169					0.588929	0.971043
		0.271975	0.912169					0.590357	0.971043
		0.271975	0.912659					0.590357	0.97144
		0.272812	0.912659					0.59375	0.97144
		0.272812	0.91315					0.59375	0.971837
		0.273091	0.91315					0.601071	0.971837
		0.273091	0.913641					0.601071	0.972233
		0.275135	0.913641					0.606071	0.972233
		0.275135	0.914132					0.606071	0.97263
		0.278108	0.914132					0.615	0.97263
		0.278108	0.914622					0.615	0.973027
		0.278759	0.914622					0.615357	0.973027
		0.278759	0.915113					0.615357	0.973423
		0.279037	0.915113					0.615536	0.973423
		0.279037	0.915604					0.615536	0.97382
		0.279781	0.915604					0.622321	0.97382
		0.279781	0.916094					0.622321	0.974217
		0.280524	0.916094					0.625536	0.974217
		0.280524	0.916585					0.625536	0.974613
		0.281546	0.916585					0.625893	0.974613
		0.281546	0.917076					0.629107	0.974613
		0.282475	0.917076					0.629107	0.97501
		0.282475	0.917566					0.630714	0.97501
		0.282847	0.917566					0.630714	0.975407
		0.282847	0.918057					0.640179	0.975407
		0.28452	0.918057					0.640179	0.975803
		0.28452	0.918548					0.642679	0.975803
		0.286099	0.918548					0.642679	0.9762
		0.286099	0.919038					0.648929	0.9762
		0.288422	0.919038					0.648929	0.976597
		0.288422	0.919529					0.650357	0.976597
		0.289166	0.919529					0.650357	0.976993
		0.289166	0.92002					0.650893	0.976993
		0.289537	0.92002					0.650893	0.97739
		0.289537	0.92051					0.657143	0.97739
		0.290188	0.92051					0.657143	0.977787
		0.290188	0.921001					0.662143	0.977787
		0.291303	0.921001					0.662143	0.978183
		0.291303	0.921492					0.664821	0.978183
		0.294183	0.921492					0.664821	0.97858
		0.294183	0.921982					0.676607	0.97858
		0.294276	0.921982					0.676607	0.978977
		0.294276	0.922473					0.677143	0.978977
		0.295949	0.922473					0.677143	0.979373
		0.295949	0.922964					0.683393	0.979373
		0.297435	0.922964					0.683393	0.97977
		0.297435	0.923454					0.691964	0.97977
		0.297621	0.923454					0.691964	0.980167
		0.297621	0.923945					0.696071	0.980167
		0.300409	0.923945					0.696071	0.980563
		0.300409	0.924436					0.696607	0.980563
		0.303475	0.924436					0.696607	0.98096
		0.303475	0.924926					0.698393	0.98096
		0.304311	0.924926					0.698393	0.981357
		0.304311	0.925417					0.700893	0.981357
		0.305984	0.925417					0.700893	0.981753
		0.305984	0.925908					0.705179	0.981753
		0.306263	0.925908					0.705179	0.98215
		0.306263	0.926398					0.706071	0.98215
		0.308214	0.926398					0.706071	0.982547
		0.308214	0.926889					0.708214	0.982547
		0.313046	0.926889					0.708214	0.982943
		0.313046	0.92738					0.715179	0.982943
		0.313232	0.92738					0.715179	0.98334
		0.313232	0.92787					0.717143	0.98334
		0.314068	0.92787					0.717143	0.983737
		0.314068	0.928361					0.731964	0.983737
		0.31444	0.928361					0.731964	0.984133
		0.31444	0.928852					0.732679	0.984133
		0.319179	0.928852					0.732679	0.98453
		0.319179	0.929342					0.748036	0.98453
		0.320572	0.929342					0.748036	0.984927
		0.320572	0.929833					0.749286	0.984927
		0.325683	0.929833					0.749286	0.985323
		0.325683	0.930324					0.755893	0.985323
		0.327541	0.930324					0.755893	0.98572
		0.327541	0.930815					0.759286	0.98572
		0.329957	0.930815					0.759286	0.986117
		0.329957	0.931305					0.765536	0.986117
		0.330794	0.931305					0.765536	0.986513
		0.330794	0.931796					0.769821	0.986513
		0.330886	0.931796					0.769821	0.98691
		0.330886	0.932287					0.774464	0.98691
		0.331258	0.932287					0.774464	0.987307
		0.331258	0.932777					0.778036	0.987307
		0.333767	0.932777					0.778036	0.987703
		0.333767	0.933268					0.781071	0.987703
		0.33451	0.933268					0.781071	0.9881
		0.33451	0.933759					0.782321	0.9881
		0.337019	0.933759					0.782321	0.988497
		0.337019	0.93474					0.786071	0.988497
		0.337298	0.93474					0.786071	0.988893
		0.337298	0.935231					0.789464	0.988893
		0.339063	0.935231					0.789464	0.98929
		0.339063	0.935721					0.794107	0.98929
		0.339528	0.935721					0.794464	0.98929
		0.339528	0.936212					0.797321	0.98929
		0.340457	0.936212					0.797321	0.989687
		0.340457	0.936703					0.803214	0.989687
		0.340736	0.936703					0.803214	0.990083
		0.340736	0.937193					0.809107	0.990083
		0.341665	0.937193					0.809107	0.99048
		0.341665	0.937684					0.809821	0.99048
		0.344267	0.937684					0.809821	0.990877
		0.344267	0.938175					0.829107	0.990877
		0.346404	0.938175					0.829107	0.991273
		0.34659	0.938175					0.832143	0.991273
		0.347984	0.938175					0.832143	0.99167
		0.347984	0.938665					0.832857	0.99167
		0.348077	0.938665					0.832857	0.992067
		0.348077	0.939156					0.854464	0.992067
		0.349749	0.939156					0.854464	0.992463
		0.349749	0.939647					0.856786	0.992463
		0.349842	0.939647					0.856786	0.99286
		0.349842	0.940137					0.858393	0.99286
		0.352165	0.940137					0.858393	0.993257
		0.352165	0.940628					0.85875	0.993257
		0.35263	0.940628					0.85875	0.993653
		0.35263	0.941119					0.863214	0.993653
		0.352815	0.941119					0.863214	0.99405
		0.352815	0.941609					0.87	0.99405
		0.353094	0.941609					0.87	0.994447
		0.353094	0.9421					0.870179	0.994447
		0.353373	0.9421					0.870179	0.994843
		0.353373	0.942591					0.872143	0.994843
		0.35393	0.942591					0.872143	0.99524
		0.35393	0.943081					0.878393	0.99524
		0.360992	0.943081					0.878393	0.995637
		0.360992	0.943572					0.882143	0.995637
		0.361457	0.943572					0.882143	0.996033
		0.361457	0.944063					0.892143	0.996033
		0.363315	0.944063					0.892143	0.996827
		0.363315	0.944553					0.901429	0.996827
		0.368054	0.944553					0.901429	0.997223
		0.368054	0.945044					0.904286	0.997223
		0.371399	0.945044					0.904286	0.99762
		0.371399	0.945535					0.914643	0.99762
		0.374187	0.945535					0.914643	0.998017
		0.374187	0.946026					0.924107	0.998017
		0.374652	0.946026					0.924107	0.998413
		0.374652	0.946516					0.930893	0.998413
		0.385709	0.946516					0.930893	0.99881
		0.385709	0.947007					0.940357	0.99881
		0.389054	0.947007					0.940714	0.99881
		0.389054	0.947498					0.949286	0.99881
		0.392771	0.947498					0.949286	0.999207
		0.392771	0.947988					0.965357	0.999207
		0.396023	0.947988					0.965357	0.999603
		0.396023	0.948479					0.977143	0.999603
		0.396209	0.948479					0.977143	1
		0.396209	0.94897					1	1
		0.397231	0.94897
		0.397231	0.94946
		0.397789	0.94946
		0.397789	0.949951
		0.399461	0.949951
		0.399461	0.950442
		0.399833	0.950442
		0.399833	0.950932
		0.402527	0.950932
		0.402527	0.951423
		0.403178	0.951423
		0.403178	0.951914
		0.403921	0.951914
		0.403921	0.952404
		0.405594	0.952404
		0.405594	0.952895
		0.413213	0.952895
		0.413213	0.953386
		0.416001	0.953386
		0.416001	0.953876
		0.424921	0.953876
		0.424921	0.954367
		0.440624	0.954367
		0.440624	0.954858
		0.44081	0.954858
		0.44081	0.955348
		0.447593	0.955348
		0.447593	0.955839
		0.45066	0.955839
		0.45066	0.95633
		0.455213	0.95633
		0.455213	0.95682
		0.458372	0.95682
		0.458372	0.957311
		0.458837	0.957311
		0.458837	0.957802
		0.463204	0.957802
		0.463204	0.958292
		0.46404	0.958292
		0.46404	0.958783
		0.467571	0.958783
		0.467571	0.959274
		0.468965	0.959274
		0.468965	0.959764
		0.469894	0.959764
		0.469894	0.960255
		0.472589	0.960255
		0.472775	0.960255
		0.485133	0.960255
		0.485133	0.960746
		0.486248	0.960746
		0.486248	0.961237
		0.488385	0.961237
		0.488571	0.961237
		0.49173	0.961237
		0.49173	0.961727
		0.494704	0.961727
		0.494704	0.962218
		0.49554	0.962218
		0.495633	0.962709
		0.496283	0.962709
		0.496283	0.963199
		0.499628	0.963199
		0.499628	0.96369
		0.500465	0.96369
		0.500465	0.964181
		0.500836	0.964181
		0.501022	0.964181
		0.507155	0.964181
		0.507155	0.964671
		0.510128	0.964671
		0.510128	0.965162
		0.510593	0.965162
		0.510593	0.965653
		0.513195	0.965653
		0.513195	0.966143
		0.513473	0.966143
		0.513473	0.966634
		0.518491	0.966634
		0.518491	0.967125
		0.521279	0.967125
		0.521279	0.967615
		0.52165	0.967615
		0.52165	0.968106
		0.52769	0.968106
		0.52769	0.968597
		0.530106	0.968597
		0.530106	0.969087
		0.531686	0.969087
		0.531686	0.969578
		0.538655	0.969578
		0.538655	0.970069
		0.547946	0.970069
		0.547946	0.970559
		0.548318	0.970559
		0.548318	0.97105
		0.551106	0.97105
		0.551106	0.971541
		0.557796	0.971541
		0.557796	0.972031
		0.558168	0.972031
		0.558168	0.972522
		0.558632	0.972522
		0.558632	0.973013
		0.559004	0.973013
		0.559004	0.973503
		0.560584	0.973503
		0.560584	0.973994
		0.561791	0.973994
		0.561791	0.974485
		0.574614	0.974485
		0.574614	0.974975
		0.58465	0.974975
		0.58465	0.975466
		0.599238	0.975466
		0.599238	0.975957
		0.600725	0.975957
		0.600725	0.976447
		0.606114	0.976447
		0.606114	0.976938
		0.606857	0.976938
		0.606857	0.977429
		0.611225	0.977429
		0.611411	0.977429
		0.614384	0.977429
		0.614384	0.97792
		0.615871	0.97792
		0.615871	0.97841
		0.622747	0.97841
		0.622747	0.978901
		0.625906	0.978901
		0.625906	0.979392
		0.626092	0.979392
		0.626092	0.979882
		0.627114	0.979882
		0.627114	0.980373
		0.627764	0.980373
		0.627764	0.980864
		0.647835	0.980864
		0.647835	0.981354
		0.649972	0.981354
		0.649972	0.981845
		0.654339	0.981845
		0.654339	0.982336
		0.657963	0.982336
		0.657963	0.982826
		0.663538	0.982826
		0.663538	0.983317
		0.664189	0.983317
		0.664189	0.983808
		0.66614	0.983808
		0.66614	0.984298
		0.684074	0.984298
		0.684074	0.984789
		0.687326	0.984789
		0.687326	0.98528
		0.692715	0.98528
		0.692715	0.98577
		0.701357	0.98577
		0.701542	0.98577
		0.705073	0.98577
		0.705073	0.986261
		0.708047	0.986261
		0.708047	0.986752
		0.709162	0.986752
		0.709162	0.987242
		0.715202	0.987242
		0.715202	0.987733
		0.716781	0.987733
		0.716781	0.988224
		0.72087	0.988224
		0.72087	0.988714
		0.720963	0.988714
		0.720963	0.989205
		0.727188	0.989205
		0.727188	0.989696
		0.732392	0.989696
		0.732392	0.990186
		0.734808	0.990186
		0.734808	0.990677
		0.739732	0.990677
		0.739732	0.991168
		0.741219	0.991168
		0.741219	0.991658
		0.743821	0.991658
		0.743821	0.992149
		0.758502	0.992149
		0.758502	0.99264
		0.766865	0.99264
		0.767051	0.99264
		0.777272	0.99264
		0.777272	0.993131
		0.783962	0.993131
		0.783962	0.993621
		0.793626	0.993621
		0.793626	0.994112
		0.793812	0.994112
		0.793812	0.994603
		0.79632	0.994603
		0.79632	0.995093
		0.797064	0.995093
		0.797064	0.995584
		0.798643	0.995584
		0.798643	0.996075
		0.806077	0.996075
		0.806263	0.996075
		0.808679	0.996075
		0.808865	0.996075
		0.814254	0.996075
		0.814254	0.996565
		0.82178	0.996565
		0.82178	0.997056
		0.834603	0.997056
		0.834603	0.997547
		0.87205	0.997547
		0.872236	0.997547
		0.875209	0.997547
		0.875209	0.998037
		0.906616	0.998037
		0.906616	0.998528
		0.948244	0.998528
		0.948244	0.999019
		0.967664	0.999019
		0.967664	0.999509
		0.985969	0.999509
		0.985969	1
		1	1

## Sheet: Figure 2a
Figure 2a
	data	Importance
	-72.1966	0.381269
	-69.9594	0.374867
	-67.7357	0.368466
	-65.5655	0.362063
	-63.4755	0.355661
	-61.4718	0.34926
	-59.5382	0.342858
	-57.6403	0.336457
	-55.7364	0.330054
	-53.7908	0.323653
	-51.7852	0.317251
	-49.725	0.31085
	-47.6367	0.304447
	-45.5605	0.298045
	-43.5381	0.291644
	-41.6018	0.285242
	-39.7667	0.278839
	-38.0295	0.272438
	-36.3724	0.266037
	-34.7703	0.259635
	-33.1994	0.253234
	-31.6438	0.246831
	-30.0982	0.240429
	-28.5681	0.234028
	-27.0656	0.227627
	-25.6048	0.221224
	-24.1979	0.214822
	-22.8525	0.208421
	-21.5721	0.202019
	-20.3579	0.195616
	-19.2111	0.189215
	-18.1358	0.182813
	-17.1385	0.178018
	-16.2274	0.178252
	-15.4104	0.178487
	-14.6931	0.178722
	-14.0782	0.178957
	-13.566	0.179192
	-13.1555	0.179427
	-12.8462	0.179662
	-12.638	0.179897
	-12.5301	0.180132
	-12.5197	0.180367
	-12.6	0.180601
	-12.7595	0.180836
	-12.9831	0.181071
	-13.2544	0.181306
	-13.56	0.181541
	-13.8929	0.181776
	-14.2558	0.182011
	-14.661	0.182246
	-15.1279	0.182481
	-15.677	0.182716
	-16.3241	0.18295
	-17.0748	0.183185
	-17.9225	0.18342
	-18.8511	0.183655
	-19.84	0.18389
	-20.8715	0.184125
	-21.9363	0.18436
	-23.0353	0.184595
	-24.1781	0.18483
	-25.3774	0.185065
	-26.6435	0.185299
	-27.9797	0.185534
	-29.3812	0.18682
	-30.8379	0.188123
	-32.3387	0.189425
	-33.878	0.190728
	-35.4595	0.192031
	-37.0977	0.193334
	-38.8152	0.194637
	-40.6363	0.19594
	-42.5794	0.197242
	-44.6494	0.198545
	-46.8318	0.199848
	-49.0914	0.20115
	-51.3727	0.202453
	-53.6026	0.203756
	-55.692	0.205059
	-57.536	0.206361
	-59.0114	0.207665
	-59.9772	0.208967
	-60.2774	0.21027
	-59.7538	0.211573
	-58.2654	0.212876
	-55.7147	0.214178
	-52.0723	0.215481
	-47.3942	0.216784
	-41.825	0.218086
	-35.5842	0.219389
	-28.9391	0.220692
	-22.1709	0.221995
	-15.5413	0.223298
	-9.26797	0.224601
	-3.51143	0.225903
	1.62679	0.227206
	6.09786	0.226896
	9.89543	0.225977
	13.0447	0.225058
	15.5925	0.22414
	17.5988	0.223221
	19.1299	0.222302
	20.2515	0.221383
	21.025	0.220464
	21.5039	0.219545
	21.7331	0.218626
	21.7494	0.217707
	21.5822	0.216788
	21.2553	0.21587
	20.7879	0.214951
	20.1956	0.214032
	19.4928	0.213113
	18.694	0.212194
	17.8162	0.211275
	16.8796	0.210356
	15.9062	0.209437
	14.9173	0.208518
	13.9294	0.2076
	12.9515	0.206681
	11.9842	0.205762
	11.023	0.204843
	10.0628	0.203924
	9.10439	0.203005
	8.15802	0.202086
	7.24416	0.201167
	6.38981	0.200249
	5.62217	0.19933
	4.9616	0.198411
	4.41648	0.197446
	3.98148	0.196429
	3.63964	0.195412
	3.36725	0.194394
	3.13991	0.193377
	2.93785	0.19236
	2.74908	0.191343
	2.56984	0.190326
	2.40246	0.189308
	2.25154	0.188291
	2.11967	0.187274
	2.00395	0.186257
	1.89451	0.185239
	1.77532	0.184222
	1.6273	0.183205
	1.43279	0.182188
	1.18005	0.181171
	0.866455	0.180154
	0.499376	0.179136
	0.0944572	0.178119
	-0.328252	0.177102
	-0.749225	0.176085
	-1.15412	0.175068
	-1.53701	0.17405
	-1.90137	0.173033
	-2.25887	0.172016
	-2.62617	0.170999
	-3.02068	0.169982
	-3.45603	0.168965
	-3.93822	0.167947
	-4.46273	0.16693
	-5.01322	0.165913
	-5.56189	0.166104
	-6.07158	0.170848
	-6.49944	0.175594
	-6.80184	0.180338
	-6.93973	0.185082
	-6.88351	0.189827
	-6.61661	0.194572
	-6.13754	0.199317
	-5.46047	0.204061
	-4.61539	0.208805
	-3.64842	0.21355
	-2.62274	0.218295
	-1.61961	0.22304
	-0.738182	0.227784
	-0.0924156	0.232528
	0.195873	0.237274
	0.0080994	0.242018
	-0.757359	0.246763
	-2.17133	0.251507
	-4.26287	0.256252
	-7.01323	0.260997
	-10.3556	0.265741
	-14.1791	0.270486
	-18.3358	0.275231
	-22.6478	0.279975
	-26.9157	0.28472
	-30.9293	0.289464
	-34.4827	0.294209
	-37.3954	0.298954
	-39.5368	0.303698
	-40.8496	0.308443
	-41.3638	0.313187
	-41.1974	0.317933
	-40.5388	0.334825
	-39.6173	0.352332
	-38.6662	0.36984
	-37.8892	0.387352
	-37.4371	0.404859
	-37.3973	0.422367
	-37.7969	0.439874
	-38.6147	0.457382
	-39.7971	0.474894
	-41.2751	0.492401
	-42.9787	0.509909
	-44.8489	0.527416
	-46.848	0.544928
	-48.9684	0.562436
	-51.2389	0.579943
	-53.7237	0.597451
	-56.5084	0.614963
	-59.6634	0.632471
	-63.1772	0.649978
	-66.8625	0.667486
	-70.25	0.684993
	-72.5078	0.702505
	-72.4352	0.720013
	-68.5833	0.73752
	-59.5277	0.755028
	-44.2718	0.77254
	-22.6936	0.790047
	4.10087	0.807555
	33.6726	0.825062
	62.5127	0.842574
	86.6972	0.860082
	102.835	0.87759
	109.087	0.873252
	105.965	0.859264
	96.6305	0.845272
	86.515	0.831283
	82.2578	0.817295
	90.1697	0.803306
	114.58	0.789314
	156.511	0.775326
	213.047	0.761337
	277.627	0.747349
	341.213	0.733357
	394.076	0.719368
	427.754	0.70538
	436.715	0.691391
	419.33	0.677403
	377.965	0.663411
	318.238	0.649422
	247.693	0.635434
	174.268	0.621445
	104.931	0.607453
	44.7562	0.593465
	-3.4382	0.579476
	-38.9545	0.565488
	-62.7269	0.551496
	-76.6908	0.537507
	-83.1825	0.523519
	-84.4781	0.50953
	-82.5134	0.495538
	-78.7669	0.48155
	-74.2619	0.467561
	-69.636	0.453573
	-65.2376	0.439584
	-61.2193	0.428558
	-57.6156	0.421377
	-54.3994	0.414196
	-51.5173	0.407015
	-48.9086	0.399833
	-46.5133	0.392652
	-44.2732	0.385471
	-42.1317	0.37829
	-40.0353	0.371107
	-37.9383	0.363927
	-35.8096	0.356746
	-33.6396	0.349565
	-31.4451	0.342384
	-29.2672	0.335201
	-27.164	0.32802
	-25.1982	0.32084
	-23.4223	0.313659
	-21.8671	0.306476
	-20.5354	0.299295
	-19.4044	0.292114
	-18.4333	0.284933
	-17.5753	0.277751
	-16.7889	0.27057
	-16.0442	0.263389
	-15.325	0.256208
	-14.6246	0.249027
	-13.9401	0.241845
	-13.267	0.234664
	-12.5975	0.227483
	-11.9222	0.220302
	-11.235	0.213119
	-10.5382	0.205939
	-9.84481	0.199944
	-9.17706	0.199448
	-8.56144	0.198953
	-8.02129	0.198457
	-7.57035	0.197961
	-7.2094	0.197466
	-6.92748	0.19697
	-6.70699	0.196475
	-6.53105	0.195979
	-6.39033	0.195483
	-6.28731	0.194988
	-6.2366	0.194492
	-6.26155	0.193996
	-6.38829	0.193501
	-6.63906	0.193005
	-7.02673	0.19251
	-7.55179	0.192014
	-8.20239	0.191518
	-8.95767	0.191023
	-9.7932	0.190527
	-10.6875	0.190031
	-11.6273	0.189536
	-12.6112	0.18904
	-13.6481	0.188545
	-14.7529	0.188049
	-15.9395	0.187553
	-17.2128	0.187058
	-18.564	0.186562
	-19.9697	0.186066
	-21.3972	0.185571
	-22.8121	0.185075
	-24.1876	0.18458
	-25.5117	0.184084
	-26.7888	0.185615
	-28.0383	0.187323
	-29.2882	0.189031
	-30.5695	0.190739
	-31.9113	0.192447
	-33.3381	0.194155
	-34.8705	0.195863
	-36.5248	0.197571
	-38.3123	0.199279
	-40.2362	0.200987
	-42.2871	0.202695
	-44.4383	0.204403
	-46.6433	0.206112
	-48.8356	0.20782
	-50.9329	0.209528
	-52.8424	0.211236
	-54.4654	0.212944
	-55.7016	0.214652
	-56.4513	0.21636
	-56.6171	0.218068
	-56.1092	0.219776
	-54.8534	0.221484
	-52.8038	0.223192
	-49.9558	0.2249
	-46.3549	0.226608
	-42.0986	0.228317
	-37.3274	0.230025
	-32.2074	0.231733
	-26.9092	0.233441
	-21.5889	0.235149
	-16.3751	0.236857
	-11.3649	0.238565
	-6.62828	0.238419
	-2.21575	0.237323
	1.8318	0.236227
	5.47639	0.235131
	8.68021	0.234035
	11.4075	0.232939
	13.6301	0.231843
	15.3344	0.230748
	16.5281	0.229652
	17.2434	0.228556
	17.536	0.22746
	17.4793	0.226364
	17.1549	0.225268
	16.6421	0.224172
	16.0089	0.223077
	15.3059	0.221981
	14.5652	0.220885
	13.8021	0.219789
	13.0194	0.218693
	12.2117	0.217597
	11.3694	0.216501
	10.4804	0.215405
	9.53182	0.21431
	8.51092	0.213214
	7.40781	0.212118
	6.21856	0.211022
	4.94896	0.209926
	3.61704	0.20883
	2.25315	0.207734
	0.896875	0.206639
	-0.408571	0.205543
	-1.62293	0.204447
	-2.71444	0.203157
	-3.66282	0.201582
	-4.45914	0.200007
	-5.10336	0.198432
	-5.60084	0.196856
	-5.9595	0.195281
	-6.18838	0.193705
	-6.29789	0.19213
	-6.30109	0.190555
	-6.21514	0.188979
	-6.06202	0.187404
	-5.86807	0.185828
	-5.66195	0.184253

## Sheet: Figure 2b
Figure 2b
	data	Importance
	270.101	0.084179
	270.328	0.0851825
	267.504	0.0861859
	261.191	0.0871895
	251.016	0.0881929
	236.746	0.0891963
	218.367	0.0901997
	196.16	0.0912031
	170.72	0.0922068
	142.922	0.102245
	113.806	0.119251
	84.4166	0.136257
	55.6313	0.153267
	28.031	0.170273
	1.84334	0.187279
	-23.0212	0.204285
	-46.8582	0.221295
	-70.0193	0.238301
	-92.773	0.255307
	-115.215	0.272313
	-137.248	0.289319
	-158.629	0.306329
	-179.053	0.323335
	-198.241	0.340341
	-216.004	0.357347
	-232.267	0.374357
	-247.052	0.391363
	-260.443	0.408369
	-272.546	0.425375
	-283.459	0.442385
	-293.264	0.459391
	-302.033	0.476397
	-309.837	0.493403
	-316.75	0.510409
	-322.846	0.527419
	-328.192	0.544425
	-332.842	0.561431
	-336.836	0.578437
	-340.215	0.595447
	-343.037	0.612453
	-345.39	0.629459
	-347.411	0.644661
	-349.287	0.655784
	-351.254	0.666905
	-353.592	0.678025
	-356.592	0.689146
	-360.499	0.700269
	-365.369	0.71139
	-370.823	0.72251
	-375.632	0.733631
	-377.139	0.744751
	-370.554	0.755874
	-348.288	0.766995
	-299.624	0.778115
	-211.109	0.789236
	-68.0954	0.800359
	142.338	0.81148
	427.235	0.8226
	783.078	0.833721
	1191.82	0.844844
	1619.16	0.855964
	2016.45	0.867085
	2326.66	0.878205
	2493.86	0.889326
	2474.19	0.900449
	2245.64	0.91157
	1813.89	0.92269
	1212.51	0.933811
	497.306	0.944934
	-263.597	0.956054
	-1001.38	0.967175
	-1656.96	0.978295
	-2187.98	0.989419
	-2571.54	0.998592
	-2802.84	0.969559
	-2891.16	0.940526
	-2854.89	0.911492
	-2716.8	0.882452
	-2500.72	0.853419
	-2229.48	0.824386
	-1924.05	0.795352
	-1603.24	0.766312
	-1283.47	0.737279
	-978.448	0.708245
	-698.694	0.679212
	-451.134	0.650172
	-238.994	0.621138
	-62.1149	0.592105
	82.3067	0.563072
	198.711	0.534038
	292.117	0.504998
	367.227	0.475965
	427.855	0.446932
	476.694	0.417898
	515.386	0.388858
	544.779	0.359825
	565.262	0.330791
	577.078	0.301758
	580.575	0.272718
	576.358	0.243684
	565.364	0.214651
	548.835	0.185618
	528.223	0.156584
	505.031	0.127544
	480.61	0.0985108
	455.988	0.0694775
	431.743	0.0635949
	407.987	0.0638551
	384.451	0.0641153
	360.654	0.0643754
	336.109	0.0646356
	310.509	0.0648958
	283.842	0.0651559
	256.421	0.0654161
	228.829	0.0656762
	201.804	0.0659364
	176.102	0.0661966
	152.375	0.0664567
	131.082	0.0667168
	112.453	0.066977
	96.4931	0.0672372
	83.0382	0.0674973
	71.8165	0.0677575
	62.5217	0.0680176
	54.8701	0.0682778
	48.6363	0.068538
	43.6642	0.0687981
	39.8593	0.0690583
	37.1722	0.0693185
	35.5823	0.0695786
	35.0899	0.0698388
	35.718	0.0700989
	37.5193	0.0703591
	40.5805	0.0706193
	45.0149	0.0708794
	50.9391	0.0711396
	58.4348	0.0713997
	67.5064	0.0716599
	78.0475	0.0717262
	89.8287	0.0716223
	102.514	0.0715183
	115.701	0.0714143
	128.977	0.0713103
	141.972	0.0712064
	154.4	0.0711024
	166.076	0.0709984
	176.909	0.0708945
	186.882	0.0707905
	196.007	0.0706865
	204.294	0.0705826
	211.717	0.0704786
	218.192	0.0703746
	223.588	0.0702706
	227.739	0.0701667
	230.494	0.0700627
	231.767	0.0699587
	231.586	0.0698548
	230.138	0.0697508
	227.776	0.0696468
	224.999	0.0695428
	222.387	0.0694389
	220.51	0.0693349
	219.814	0.0692309
	220.521	0.0691269
	222.547	0.069023
	225.472	0.068919
	228.572	0.068815
	230.895	0.0687111
	231.393	0.0686071
	229.062	0.0685031
	223.069	0.0684469
	212.846	0.0685172
	198.128	0.0685875
	178.942	0.0686577
	155.543	0.068728
	128.335	0.0687982
	97.7867	0.0688685
	64.3666	0.0689388
	28.5134	0.069009
	-9.35968	0.0690793
	-48.827	0.0691496
	-89.3983	0.0692198
	-130.471	0.0692901
	-171.31	0.0693603
	-211.063	0.0694306
	-248.818	0.0695009
	-283.682	0.0695711
	-314.869	0.0696414
	-341.758	0.0697116
	-363.923	0.0697819
	-381.124	0.0698522
	-393.275	0.0699224
	-400.415	0.0699927
	-402.682	0.070063
	-400.316	0.0701332
	-393.671	0.0702035
	-383.227	0.0702737
	-369.58	0.070344
	-353.414	0.0704143
	-335.461	0.0704845
	-316.442	0.0705548
	-297.032	0.0706251
	-277.835	0.0706898
	-259.379	0.0704208
	-242.119	0.0701519
	-226.44	0.0698829
	-212.656	0.0696138
	-200.997	0.0693448
	-191.596	0.0690759
	-184.48	0.0688069
	-179.564	0.0685378
	-176.664	0.0682688
	-175.514	0.0679999
	-175.79	0.0677309
	-177.134	0.0674619
	-179.182	0.0671928
	-181.577	0.0669238
	-183.987	0.0666549
	-186.113	0.0663859
	-187.708	0.0661168
	-188.588	0.0658479
	-188.648	0.0655789
	-187.872	0.0653099
	-186.341	0.0650408
	-184.218	0.0647718
	-181.728	0.0645029
	-179.134	0.0642339
	-176.7	0.0639649
	-174.678	0.0636958
	-173.29	0.0634269
	-172.727	0.0631579
	-173.145	0.0628889
	-174.667	0.0626198
	-177.372	0.0623509
	-181.288	0.0620819
	-186.378	0.0633953
	-192.532	0.0652142
	-199.562	0.0670326
	-207.183	0.0688511
	-215.006	0.0706695
	-222.51	0.0724884
	-229.029	0.0743068
	-233.741	0.0761253
	-235.683	0.0779437
	-233.787	0.0797622
	-226.961	0.081581
	-214.195	0.0833995
	-194.693	0.0852179
	-168.025	0.0870364
	-134.267	0.0888553
	-94.1015	0.0906737
	-48.8554	0.0924921
	-0.429323	0.0943106
	48.8714	0.0961295
	96.5942	0.0979479
	140.434	0.0997664
	178.504	0.101585
	209.531	0.103403
	232.934	0.105222
	248.784	0.107041
	257.682	0.108859
	260.594	0.110677
	258.69	0.112496
	253.229	0.114315
	245.499	0.116133
	236.802	0.117952
	228.46	0.119771
	221.808	0.127959
	218.146	0.142516
	218.629	0.157072
	224.123	0.171628
	235.045	0.186188
	251.246	0.200744
	271.978	0.215301
	295.96	0.229857
	321.537	0.244417
	346.896	0.258973
	370.279	0.273529
	390.169	0.288086
	405.409	0.302645
	415.265	0.317202
	419.444	0.331758
	418.077	0.346314
	411.664	0.36087
	400.991	0.37543
	387.006	0.389987
	370.668	0.404543
	352.813	0.419099
	334.061	0.433659
	314.79	0.448215
	295.196	0.462771
	275.401	0.477328
	255.56	0.491888
	235.942	0.506444
	216.925	0.521
	198.932	0.535556
	182.309	0.550113
	167.203	0.564672
	153.488	0.579229
	140.791	0.592438
	128.656	0.601429
	116.877	0.610421
	106.025	0.619411
	98.1471	0.628402
	97.5576	0.637392
	111.544	0.646385
	150.689	0.655375
	228.414	0.664365
	359.342	0.673355
	556.281	0.682348
	825.995	0.691338
	1164.49	0.700328
	1553.11	0.709319
	1956.9	0.718309
	2326.71	0.727302
	2605.37	0.736292
	2737.33	0.745282
	2679.78	0.754272
	2412.27	0.763265
	1942.42	0.772255
	1305.68	0.781245
	559.34	0.790236
	-227.703	0.799228
	-986.714	0.808219
	-1659.41	0.817209
	-2204.72	0.826199
	-2601.06	0.835189
	-2844.74	0.844182
	-2945.76	0.853172
	-2922.72	0.862163
	-2798.29	0.871153
	-2595.96	0.880145
	-2338.16	0.85554
	-2045.51	0.830388
	-1736.53	0.805237
	-1427.51	0.780079
	-1132.19	0.754928
	-861.382	0.729776
	-622.577	0.704625
	-419.829	0.679473
	-253.975	0.654316
	-123.194	0.629164
	-23.7961	0.604013
	48.9307	0.578861
	99.9864	0.553703
	134.119	0.528552
	155.517	0.5034
	167.692	0.478249
	173.491	0.453091
	175.166	0.42794
	174.451	0.402788
	172.628	0.377637
	170.576	0.352485
	168.823	0.327327
	167.618	0.302176
	167.01	0.277024
	166.951	0.251873
	167.379	0.226715
	168.273	0.201564
	169.674	0.176412
	171.66	0.151261
	174.298	0.126103
	177.605	0.100952
	181.52	0.0758001
	185.915	0.0692479
	190.625	0.0697218
	195.495	0.0701958
	200.418	0.0706697
	205.35	0.0711436
	210.302	0.0716175
	215.294	0.0720915
	220.315	0.0725654
	225.262	0.0730392
	229.914	0.0735131
	233.914	0.0739871
	236.789	0.074461
	237.986	0.0749349
	236.926	0.0754088
	233.061	0.0758828
	225.932	0.0763567
	215.217	0.0768305
	200.783	0.0773044
	182.73	0.0777783
	161.425	0.0782523
	137.517	0.0787262
	111.929	0.0792001
	85.8058	0.079674
	60.4433	0.080148
	37.1877	0.0806218
	17.3296	0.0810957
	1.99536	0.0815696
	-7.95729	0.0820436
	-12.0324	0.0825175
	-10.1659	0.0829914
	-2.7568	0.0834653
	9.35698	0.0839391
	24.9794	0.0839955
	42.6813	0.0835766
	60.9428	0.0831578
	78.2829	0.0827389

## Sheet: Figure 2c
Figure 2c
	data	Importance
	-0.890248	0.411267
	-0.660255	0.415305
	-0.134411	0.419343
	0.669041	0.423381
	1.69803	0.427421
	2.86577	0.431459
	4.05895	0.435497
	5.15515	0.439535
	6.04591	0.443575
	6.65979	0.447613
	6.97886	0.451651
	7.04404	0.455689
	6.9471	0.459729
	6.81047	0.463767
	6.75914	0.467805
	6.89083	0.471843
	7.25241	0.474403
	7.82956	0.474453
	8.5546	0.474503
	9.33251	0.474553
	10.0793	0.474603
	10.7614	0.474653
	11.4224	0.474704
	12.1861	0.474754
	13.2313	0.474804
	14.7438	0.474854
	16.8627	0.474904
	19.6366	0.474954
	23.0083	0.475005
	26.8298	0.475055
	30.9029	0.475105
	35.0271	0.475155
	39.0369	0.475205
	42.817	0.475255
	46.2944	0.475306
	49.4169	0.475356
	52.1302	0.475406
	54.3647	0.475456
	56.0346	0.475506
	57.0478	0.475556
	57.3188	0.475607
	56.7802	0.475657
	55.3897	0.475707
	53.1335	0.475757
	50.0276	0.475807
	46.1184	0.475858
	41.4832	0.475908
	36.2314	0.475958
	30.505	0.47591
	24.4787	0.475092
	18.3557	0.474275
	12.3577	0.473457
	6.70652	0.472639
	1.59808	0.471821
	-2.82602	0.471004
	-6.50123	0.470186
	-9.44853	0.469368
	-11.7636	0.46855
	-13.5882	0.467733
	-15.0724	0.466915
	-16.3389	0.466097
	-17.4608	0.465279
	-18.4585	0.464462
	-19.3135	0.463644
	-19.9935	0.462826
	-20.478	0.462009
	-20.7778	0.461191
	-20.9421	0.460373
	-21.0521	0.459555
	-21.2038	0.458738
	-21.4854	0.45792
	-21.9552	0.457102
	-22.6271	0.456285
	-23.4687	0.455467
	-24.4116	0.454649
	-25.3715	0.453831
	-26.2705	0.453014
	-27.0542	0.452196
	-27.6991	0.451378
	-28.2078	0.45056
	-28.5955	0.449743
	-28.8742	0.448397
	-29.0395	0.446963
	-29.0657	0.445528
	-28.9106	0.444094
	-28.5278	0.442659
	-27.883	0.441224
	-26.9692	0.43979
	-25.8169	0.438355
	-24.4967	0.436921
	-23.1134	0.435486
	-21.7927	0.434051
	-20.6622	0.432617
	-19.8281	0.431182
	-19.352	0.429748
	-19.2317	0.428313
	-19.3896	0.426878
	-19.6754	0.425444
	-19.8827	0.424009
	-19.7823	0.422575
	-19.165	0.42114
	-17.8851	0.419706
	-15.8943	0.418271
	-13.2531	0.416836
	-10.1165	0.415402
	-6.69424	0.413967
	-3.19784	0.412533
	0.210357	0.411098
	3.44851	0.409663
	6.51739	0.408229
	9.47298	0.406794
	12.3805	0.405359
	15.2679	0.403925
	18.0982	0.404223
	20.771	0.405692
	23.156	0.407161
	25.1445	0.40863
	26.7015	0.410099
	27.8968	0.411567
	28.9023	0.413036
	29.9539	0.414505
	31.289	0.415974
	33.0803	0.417443
	35.3848	0.418912
	38.1247	0.420381
	41.1017	0.42185
	44.0393	0.423319
	46.6374	0.424787
	48.6259	0.426256
	49.805	0.427725
	50.0696	0.429194
	49.4151	0.430663
	47.9295	0.432132
	45.7736	0.433601
	43.1513	0.43507
	40.2767	0.436539
	37.3409	0.438008
	34.487	0.439477
	31.7983	0.440946
	29.2995	0.442414
	26.9709	0.443883
	24.7666	0.445352
	22.6334	0.446821
	20.5244	0.44829
	18.4082	0.449759
	16.2734	0.453875
	14.1317	0.463162
	12.018	0.472447
	9.98817	0.481732
	8.11383	0.491018
	6.47313	0.500305
	5.14058	0.50959
	4.17637	0.518875
	3.61572	0.528161
	3.4584	0.537448
	3.65969	0.546733
	4.12887	0.556018
	4.74505	0.565304
	5.40157	0.574589
	6.08175	0.583876
	6.95297	0.593161
	8.44539	0.602447
	11.268	0.611732
	16.3195	0.621019
	24.4806	0.630304
	36.3193	0.63959
	51.7878	0.648875
	70.0094	0.658162
	89.2359	0.667447
	107	0.676733
	120.425	0.686018
	126.601	0.695303
	122.952	0.70459
	107.543	0.713876
	79.3332	0.723161
	38.4153	0.732446
	-13.7772	0.741733
	-74.3419	0.750152
	-138.982	0.748709
	-202.377	0.747266
	-258.873	0.745822
	-303.368	0.744379
	-332.172	0.742936
	-343.599	0.741492
	-338.124	0.740049
	-318.071	0.738605
	-286.985	0.737162
	-248.865	0.735719
	-207.509	0.734275
	-166.066	0.732832
	-126.854	0.731388
	-91.3877	0.729945
	-60.5109	0.728502
	-34.5684	0.727058
	-13.5474	0.725615
	2.82224	0.724172
	15.0009	0.722728
	23.586	0.721285
	29.257	0.719841
	32.7117	0.718398
	34.6012	0.716955
	35.4734	0.715511
	35.7382	0.714068
	35.6594	0.712624
	35.3737	0.711181
	34.9289	0.709738
	34.328	0.708294
	33.569	0.706851
	32.671	0.705408
	31.6824	0.703964
	30.6742	0.69433
	29.724	0.682932
	28.8974	0.671534
	28.2343	0.660135
	27.7431	0.648737
	27.4029	0.637336
	27.1714	0.625938
	26.995	0.61454
	26.8176	0.603142
	26.5881	0.591741
	26.264	0.580343
	25.8133	0.568945
	25.2146	0.557547
	24.4559	0.546146
	23.5337	0.534748
	22.4517	0.52335
	21.222	0.511952
	19.8674	0.500553
	18.4251	0.489152
	16.949	0.477754
	15.5083	0.466356
	14.1815	0.454958
	13.0442	0.443557
	12.1559	0.432159
	11.5474	0.420761
	11.2151	0.409363
	11.1234	0.397962
	11.2152	0.386564
	11.4277	0.375166
	11.7057	0.363768
	12.0099	0.352369
	12.3171	0.340968
	12.6128	0.338741
	12.883	0.343586
	13.1082	0.34843
	13.2651	0.353276
	13.3334	0.358121
	13.3056	0.362965
	13.1924	0.36781
	13.0195	0.372656
	12.8163	0.3775
	12.6002	0.382345
	12.3645	0.38719
	12.0774	0.392034
	11.6943	0.39688
	11.1799	0.401725
	10.531	0.406569
	9.79151	0.411414
	9.04975	0.41626
	8.4208	0.421104
	8.01842	0.425949
	7.92772	0.430793
	8.18786	0.435639
	8.7895	0.440484
	9.68543	0.445328
	10.8083	0.450173
	12.088	0.455018
	13.4635	0.459863
	14.8879	0.464708
	16.3278	0.469553
	17.7617	0.474397
	19.1787	0.479243
	20.5789	0.484088
	21.9752	0.488932
	23.3943	0.492079
	24.8743	0.491381
	26.4595	0.490683
	28.1898	0.489986
	30.0869	0.489289
	32.139	0.488591
	34.2869	0.487893
	36.4155	0.487196
	38.3558	0.486498
	39.8999	0.485801
	40.8276	0.485103
	40.9424	0.484406
	40.1075	0.483708
	38.2727	0.483011
	35.4859	0.482313
	31.8855	0.481616
	27.677	0.480918
	23.1008	0.480221
	18.3991	0.479523
	13.7891	0.478826
	9.44449	0.478128
	5.48621	0.477431
	1.98105	0.476733
	-1.05477	0.476036
	-3.6477	0.475338
	-5.85564	0.474641
	-7.75364	0.473943
	-9.41807	0.473246
	-10.9111	0.472548
	-12.2692	0.471851
	-13.4976	0.471153
	-14.574	0.470456
	-15.4595	0.46982
	-16.114	0.470409
	-16.5125	0.470998
	-16.6559	0.471587
	-16.5754	0.472176
	-16.3278	0.472765
	-15.9853	0.473354
	-15.6212	0.473943
	-15.2972	0.474532
	-15.0536	0.475121
	-14.9063	0.47571
	-14.8502	0.476299
	-14.8679	0.476888
	-14.9425	0.477477
	-15.0695	0.478066
	-15.2638	0.478655
	-15.559	0.479244
	-15.9974	0.479833
	-16.6135	0.480422
	-17.4154	0.481011
	-18.3718	0.4816
	-19.4095	0.482189
	-20.4244	0.482778
	-21.3036	0.483367
	-21.9526	0.483956
	-22.3187	0.484545
	-22.403	0.485134
	-22.2582	0.485723
	-21.9731	0.486312
	-21.6483	0.486901
	-21.373	0.48749
	-21.2063	0.488079
	-21.1686	0.488668
	-21.2414	0.487329
	-21.3731	0.485478
	-21.4871	0.483628
	-21.4898	0.481777
	-21.2782	0.479927
	-20.7484	0.478076
	-19.8062	0.476225
	-18.381	0.474374
	-16.4401	0.472524
	-13.9983	0.470673
	-11.1201	0.468822
	-7.91016	0.466972
	-4.49407	0.465121
	-0.994453	0.46327
	2.48971	0.461419
	5.89365	0.459569
	9.18426	0.457718
	12.3466	0.455868
	15.3661	0.454017
	18.2151	0.452166
	20.8502	0.450316
	23.2233	0.448465
	25.3031	0.446614
	27.1005	0.444763
	28.6875	0.442913
	30.2018	0.441062
	31.8316	0.439212
	33.7808	0.437361
	36.2223	0.43551
	39.2491	0.433659
	42.8377	0.431809
	46.8336	0.429958
	50.9642	0.428742
	54.8773	0.428085
	58.195	0.427427
	60.5717	0.42677
	61.743	0.426112
	61.5568	0.425455
	59.9847	0.424797
	57.1136	0.42414
	53.1249	0.423482
	48.2658	0.422825
	42.8214	0.422167
	37.0898	0.42151
	31.3622	0.420852
	25.9083	0.420194
	20.9643	0.419537
	16.7214	0.418879
	13.3144	0.418222
	10.8115	0.417564
	9.2087	0.416907
	8.43147	0.416249
	8.34689	0.415592
	8.78495	0.414934
	9.56559	0.414277
	10.5256	0.413619
	11.5386	0.412962
	12.5234	0.412304
	13.4371	0.411646
	14.2557	0.410989
	14.9475	0.410331

## Sheet: Figure 2d
Figure 2d
	data	Importance
	57.7994	0.61219
	63.2326	0.614389
	69.3013	0.616588
	75.753	0.618787
	82.1478	0.620985
	87.8103	0.623184
	91.8706	0.625383
	93.396	0.627581
	91.5749	0.62978
	85.8968	0.631979
	76.2834	0.634178
	63.1519	0.636376
	47.4158	0.638575
	30.4339	0.640774
	13.9051	0.642973
	-0.306863	0.645171
	-10.4308	0.64737
	-15.1077	0.649568
	-13.7072	0.651768
	-6.53759	0.653966
	5.15225	0.656165
	19.4278	0.658363
	34.1419	0.660562
	47.4942	0.662761
	58.4981	0.66496
	67.189	0.666079
	74.4957	0.666646
	81.8153	0.667213
	90.4405	0.66778
	101.045	0.668347
	113.407	0.668914
	126.461	0.669481
	138.651	0.670048
	148.437	0.670615
	154.785	0.671182
	157.466	0.671749
	157.086	0.672316
	154.867	0.672883
	152.261	0.67345
	150.534	0.674017
	150.416	0.674584
	151.92	0.675151
	154.327	0.675717
	156.368	0.676284
	156.532	0.676851
	153.458	0.677418
	146.306	0.677985
	135.01	0.678552
	120.338	0.679119
	103.735	0.679686
	86.9689	0.680253
	71.6992	0.68082
	59.0747	0.681387
	49.4947	0.681954
	42.5911	0.682521
	37.4286	0.683088
	32.8516	0.683655
	27.8585	0.68293
	21.8813	0.680293
	14.8787	0.677656
	7.21526	0.675019
	-0.625614	0.672381
	-8.38108	0.669744
	-16.2563	0.667107
	-24.957	0.66447
	-35.456	0.661833
	-48.5477	0.659196
	-64.3431	0.656559
	-81.9082	0.653922
	-99.2192	0.651285
	-113.505	0.648647
	-121.907	0.64601
	-122.249	0.643373
	-113.676	0.640736
	-96.9433	0.638099
	-74.2666	0.635462
	-48.7892	0.632825
	-23.8537	0.630188
	-2.30681	0.627551
	13.9636	0.624914
	24.1582	0.622277
	28.3861	0.61964
	27.3017	0.617003
	21.7234	0.614365
	12.3802	0.611728
	-0.14997	0.609091
	-15.3354	0.606454
	-32.5163	0.603817
	-50.7747	0.60118
	-68.9292	0.598458
	-85.6695	0.595239
	-99.7846	0.592019
	-110.4	0.588799
	-117.141	0.58558
	-120.165	0.58236
	-120.07	0.579141
	-117.689	0.575921
	-113.863	0.572701
	-109.244	0.569482
	-104.19	0.566263
	-98.783	0.563042
	-92.928	0.559823
	-86.5128	0.556604
	-79.5475	0.553384
	-72.2501	0.550165
	-65.0616	0.546945
	-58.5995	0.543725
	-53.5725	0.540506
	-50.6709	0.537286
	-50.4368	0.534066
	-53.1235	0.530847
	-58.5689	0.527627
	-66.1323	0.524408
	-74.7496	0.521188
	-83.1323	0.517968
	-90.0784	0.514749
	-94.8051	0.51153
	-97.1787	0.508309
	-97.7435	0.50509
	-97.5183	0.501871
	-97.6195	0.498651
	-98.8388	0.495432
	-101.322	0.496254
	-104.463	0.497591
	-107.055	0.498928
	-107.646	0.500264
	-104.997	0.501601
	-98.4932	0.502938
	-88.3792	0.504275
	-75.7451	0.505611
	-62.26	0.506949
	-49.7328	0.508285
	-39.6366	0.509622
	-32.7465	0.510959
	-29.0004	0.512295
	-27.6151	0.513632
	-27.401	0.514969
	-27.1562	0.516306
	-26.0057	0.517643
	-23.5885	0.51898
	-20.06	0.520316
	-15.9422	0.521653
	-11.8954	0.52299
	-8.48785	0.524327
	-6.02706	0.525664
	-4.48143	0.527
	-3.49826	0.528337
	-2.49948	0.529674
	-0.821412	0.531011
	2.14517	0.532348
	6.85721	0.533684
	13.5915	0.535021
	22.4874	0.536358
	33.6282	0.537695
	47.1133	0.541246
	63.0678	0.546104
	81.564	0.550962
	102.458	0.555819
	125.184	0.560677
	148.554	0.565534
	170.65	0.570391
	188.848	0.575249
	200.015	0.580107
	200.905	0.584964
	188.687	0.589821
	161.54	0.59468
	119.17	0.599537
	63.1211	0.604394
	-3.23446	0.609252
	-75.0667	0.61411
	-146.75	0.618967
	-212.685	0.623825
	-268.099	0.628682
	-309.656	0.633539
	-335.787	0.638398
	-346.701	0.643255
	-344.139	0.648112
	-330.95	0.652969
	-310.582	0.657828
	-286.564	0.662685
	-262.061	0.667542
	-239.537	0.6724
	-220.553	0.677258
	-205.725	0.682115
	-194.803	0.686973
	-186.865	0.69183
	-180.563	0.697421
	-174.406	0.704254
	-167.051	0.711087
	-157.566	0.717919
	-145.634	0.724752
	-131.658	0.731586
	-116.713	0.738418
	-102.349	0.745251
	-90.2626	0.752083
	-81.9176	0.758918
	-78.1816	0.76575
	-79.0829	0.772583
	-83.7452	0.779415
	-90.5415	0.786249
	-97.4622	0.793082
	-102.645	0.799915
	-104.947	0.806747
	-104.386	0.81358
	-102.282	0.820414
	-100.959	0.827246
	-103.041	0.834079
	-110.51	0.840911
	-123.844	0.847746
	-141.55	0.854578
	-160.317	0.861411
	-175.781	0.868243
	-183.664	0.875078
	-180.932	0.88191
	-166.584	0.888743
	-141.854	0.895575
	-109.798	0.902408
	-74.4529	0.909242
	-39.8513	0.915083
	-9.19892	0.913142
	15.5923	0.911202
	33.9531	0.90926
	46.3684	0.907319
	53.922	0.905378
	57.8638	0.903437
	59.3326	0.901496
	59.2755	0.899555
	58.5002	0.897614
	57.7465	0.895673
	57.6736	0.893732
	58.7343	0.891791
	60.9974	0.88985
	64.0407	0.887909
	67.0245	0.885968
	68.9736	0.884027
	69.1859	0.882086
	67.5991	0.880145
	64.9381	0.878204
	62.5404	0.876263
	61.8926	0.874322
	64.0412	0.872381
	69.1075	0.87044
	76.1128	0.868499
	83.2007	0.866558
	88.1943	0.864617
	89.2918	0.862676
	85.6577	0.860735
	77.7023	0.858794
	66.9637	0.856853
	55.6465	0.854912
	45.9902	0.852971
	39.6867	0.850659
	37.5352	0.848285
	39.4215	0.84591
	44.585	0.843536
	52.0321	0.841161
	60.9135	0.838787
	70.7152	0.836412
	81.2123	0.834038
	92.2446	0.831664
	103.457	0.829289
	114.162	0.826914
	123.417	0.82454
	130.307	0.822165
	134.302	0.819791
	135.53	0.817416
	134.821	0.815042
	133.464	0.812667
	132.772	0.810292
	133.616	0.807918
	136.096	0.805544
	139.503	0.803169
	142.557	0.800795
	143.848	0.79842
	142.307	0.796046
	137.567	0.793671
	130.111	0.791297
	121.177	0.788922
	112.473	0.786547
	105.779	0.784173
	102.522	0.781799
	103.427	0.779424
	108.307	0.777049
	116.065	0.772726
	124.922	0.767085
	132.84	0.761445
	138.043	0.755803
	139.471	0.750163
	137.021	0.744522
	131.48	0.738882
	124.169	0.73324
	116.443	0.7276
	109.25	0.721959
	102.919	0.716319
	97.2451	0.710677
	91.8083	0.705037
	86.3472	0.699396
	81.0122	0.693756
	76.3816	0.688116
	73.2502	0.682474
	72.2988	0.676833
	73.7938	0.671193
	77.4357	0.665553
	82.3944	0.659911
	87.4926	0.654271
	91.4497	0.64863
	93.102	0.64299
	91.5548	0.637348
	86.268	0.631708
	77.1064	0.626067
	64.38	0.620427
	48.8692	0.614785
	31.7984	0.609145
	14.7112	0.603504
	-0.765025	0.597864
	-13.2235	0.592792
	-21.7575	0.58883
	-26.1125	0.584869
	-26.6543	0.580908
	-24.1726	0.576947
	-19.6125	0.572985
	-13.8437	0.569024
	-7.54478	0.565063
	-1.2078	0.561102
	4.78698	0.55714
	10.0948	0.553179
	14.3706	0.549218
	17.2769	0.545257
	18.5124	0.541296
	17.8449	0.537334
	15.1509	0.533373
	10.4768	0.529412
	4.12061	0.525451
	-3.29777	0.521489
	-10.8365	0.517528
	-17.3514	0.513567
	-21.7393	0.509606
	-23.2448	0.505644
	-21.7211	0.501683
	-17.7373	0.497722
	-12.4696	0.493761
	-7.40263	0.4898
	-3.9329	0.485838
	-3.00812	0.481877
	-4.91245	0.477916
	-9.25142	0.473955
	-15.1164	0.469993
	-21.3523	0.46633
	-26.833	0.466056
	-30.6649	0.465782
	-32.2852	0.465508
	-31.4625	0.465235
	-28.2447	0.464961
	-22.9	0.464687
	-15.8844	0.464414
	-7.83607	0.46414
	0.427363	0.463866
	7.94472	0.463593
	13.7103	0.463319
	16.8382	0.463045
	16.7633	0.462771
	13.4204	0.462498
	7.33528	0.462224
	-0.422456	0.46195
	-8.43452	0.461677
	-15.2353	0.461403
	-19.6374	0.461129
	-20.9872	0.460855
	-19.2817	0.460582
	-15.1239	0.460308
	-9.54908	0.460034
	-3.78202	0.459761
	1.00751	0.459487
	3.90505	0.459213
	4.38303	0.458939
	2.35705	0.458666
	-1.83313	0.458392
	-7.51374	0.458118
	-13.8247	0.457845
	-19.8966	0.457571
	-25.0161	0.459473
	-28.7357	0.461845
	-30.9014	0.464216
	-31.5976	0.466587
	-31.0374	0.468958
	-29.4442	0.47133
	-26.9682	0.473701
	-23.6649	0.476072
	-19.5346	0.478443
	-14.5955	0.480815
	-8.95059	0.483186
	-2.81421	0.485558
	3.51755	0.487929
	9.73795	0.490301
	15.6077	0.492672
	21.0008	0.495043
	25.8939	0.497414
	30.3041	0.499785
	34.2068	0.502157
	37.4768	0.504528

## Sheet: Figure 2e
Figure 2e
	data	Importance
	133.657	0.771552
	139.387	0.770187
	143.651	0.768821
	146.632	0.767456
	148.539	0.76609
	149.606	0.764725
	150.083	0.763359
	150.219	0.761994
	150.251	0.760628
	150.4	0.759263
	150.861	0.757897
	151.791	0.756531
	153.294	0.755166
	155.403	0.7538
	158.073	0.752435
	161.173	0.751069
	164.509	0.749704
	167.836	0.748338
	170.896	0.746973
	173.433	0.745607
	175.216	0.744242
	176.045	0.742876
	175.759	0.741511
	174.24	0.740145
	171.419	0.73878
	167.274	0.737414
	161.838	0.736049
	155.195	0.734683
	147.486	0.733318
	138.913	0.731952
	129.737	0.730587
	120.276	0.730715
	110.871	0.731098
	101.844	0.73148
	93.4356	0.731863
	85.7421	0.732245
	78.6771	0.732628
	71.9715	0.73301
	65.2226	0.733393
	57.9897	0.733775
	49.9134	0.734157
	40.8297	0.73454
	30.844	0.734922
	20.3421	0.735305
	9.92968	0.735687
	0.313925	0.73607
	-7.84205	0.736452
	-14.0565	0.736835
	-18.1254	0.737217
	-20.1586	0.737599
	-20.5511	0.737982
	-19.8966	0.738364
	-18.852	0.738747
	-17.9634	0.739129
	-17.4595	0.739512
	-17.0246	0.739894
	-15.5728	0.740277
	-11.0631	0.740659
	-0.41284	0.741042
	20.4211	0.741424
	56.1308	0.741806
	111.47	0.742189
	190.392	0.742571
	294.965	0.743703
	424.208	0.745341
	573.041	0.746979
	731.66	0.748616
	885.599	0.750254
	1016.75	0.751892
	1105.42	0.75353
	1133.2	0.755168
	1086.27	0.756805
	958.394	0.758443
	752.931	0.760081
	483.193	0.761719
	171.012	0.763357
	-156.319	0.764994
	-470.08	0.766632
	-744.263	0.76827
	-958.98	0.769908
	-1102.54	0.771546
	-1171.94	0.773183
	-1172.04	0.774821
	-1113.6	0.776459
	-1011.03	0.778097
	-879.957	0.779734
	-735.258	0.781372
	-589.558	0.78301
	-452.379	0.784648
	-329.875	0.786286
	-225.061	0.787924
	-138.417	0.789561
	-68.6792	0.791199
	-13.6413	0.792837
	29.1644	0.794475
	62.0154	0.795356
	86.7878	0.79476
	104.946	0.794164
	117.652	0.793568
	125.903	0.792972
	130.635	0.792376
	132.757	0.79178
	133.127	0.791184
	132.481	0.790588
	131.379	0.789992
	130.154	0.789396
	128.919	0.7888
	127.596	0.788204
	125.984	0.787608
	123.842	0.787012
	120.981	0.786416
	117.334	0.78582
	112.999	0.785224
	108.235	0.784628
	103.406	0.784031
	98.8901	0.783435
	94.9912	0.782839
	91.8621	0.782243
	89.4809	0.781647
	87.6711	0.781051
	86.1522	0.780455
	84.596	0.779859
	82.6704	0.779263
	80.0669	0.778667
	76.5225	0.778071
	71.8496	0.777475
	65.9813	0.776879
	59.0193	0.776332
	51.2628	0.776339
	43.1934	0.776347
	35.4059	0.776355
	28.4954	0.776363
	22.9305	0.77637
	18.947	0.776378
	16.4932	0.776386
	15.236	0.776393
	14.622	0.776401
	13.9715	0.776409
	12.5804	0.776417
	9.80696	0.776424
	5.13321	0.776432
	-1.7998	0.77644
	-11.1752	0.776447
	-22.9925	0.776455
	-37.065	0.776463
	-53.0257	0.776471
	-70.3526	0.776478
	-88.4195	0.776486
	-106.572	0.776494
	-124.213	0.776501
	-140.874	0.776509
	-156.248	0.776517
	-170.178	0.776525
	-182.604	0.776532
	-193.498	0.77654
	-202.813	0.776548
	-210.46	0.776555
	-216.326	0.776563
	-220.307	0.776571
	-222.354	0.776579
	-222.505	0.776498
	-220.905	0.776397
	-217.804	0.776297
	-213.529	0.776197
	-208.443	0.776097
	-202.875	0.775997
	-197.033	0.775897
	-190.942	0.775797
	-184.408	0.775696
	-177.04	0.775596
	-168.347	0.775496
	-157.864	0.775396
	-145.287	0.775296
	-130.565	0.775196
	-113.929	0.775096
	-95.8575	0.774995
	-76.9958	0.774895
	-58.0615	0.774795
	-39.762	0.774695
	-22.7326	0.774595
	-7.49683	0.774495
	5.56112	0.774395
	16.2152	0.774294
	24.4101	0.774194
	30.2622	0.774094
	34.0463	0.773994
	36.1623	0.773894
	37.0876	0.773794
	37.3181	0.773694
	37.3105	0.773594
	37.434	0.773493
	37.941	0.773393
	38.9584	0.773429
	40.4989	0.773569
	42.486	0.773709
	44.7873	0.773849
	47.2476	0.77399
	49.7207	0.77413
	52.0939	0.77427
	54.304	0.77441
	56.3427	0.77455
	58.2477	0.774691
	60.081	0.774831
	61.8988	0.774971
	63.7189	0.775111
	65.4961	0.775251
	67.1122	0.775392
	68.3832	0.775532
	69.0821	0.775672
	68.9692	0.775812
	67.8271	0.775952
	65.4937	0.776093
	61.8922	0.776233
	57.0579	0.776373
	51.1556	0.776513
	44.4793	0.776653
	37.4267	0.776794
	30.4433	0.776934
	23.9447	0.777074
	18.2322	0.777214
	13.4283	0.777354
	9.44888	0.777495
	6.02447	0.777635
	2.76186	0.777775
	-0.770999	0.777899
	-4.96098	0.777986
	-10.0857	0.778072
	-16.2784	0.778159
	-23.5189	0.778246
	-31.6441	0.778333
	-40.3672	0.778419
	-49.3035	0.778506
	-58.0045	0.778593
	-66.0024	0.77868
	-72.8665	0.778766
	-78.266	0.778853
	-82.0224	0.77894
	-84.1336	0.779027
	-84.7515	0.779113
	-84.0999	0.7792
	-82.3349	0.779287
	-79.3634	0.779374
	-74.6498	0.77946
	-67.0527	0.779547
	-54.7304	0.779634
	-35.1554	0.779721
	-5.25699	0.779807
	38.294	0.779894
	98.6586	0.779981
	178.262	0.780068
	278.099	0.780154
	396.944	0.780241
	530.576	0.780328
	671.183	0.780415
	807.195	0.780501
	923.832	0.780588
	1004.53	0.780619
	1033.23	0.779555
	997.264	0.778491
	890.145	0.777427
	713.718	0.776363
	478.848	0.7753
	204.402	0.774236
	-85.3977	0.773172
	-364.681	0.772108
	-609.854	0.771044
	-802.873	0.76998
	-933.236	0.768916
	-998.452	0.767852
	-1003.15	0.766788
	-957.221	0.765724
	-873.611	0.76466
	-766.112	0.763596
	-647.604	0.762532
	-528.838	0.761468
	-417.815	0.760404
	-319.668	0.759341
	-236.934	0.758277
	-170.071	0.757213
	-118.066	0.756149
	-79.0265	0.755085
	-50.6764	0.754021
	-30.7088	0.752957
	-17.0045	0.751893
	-7.73755	0.750829
	-1.40515	0.749765
	3.18282	0.748701
	6.92951	0.747637
	10.4771	0.746573
	14.2294	0.746238
	18.3751	0.746096
	22.9189	0.745955
	27.7256	0.745813
	32.5793	0.745671
	37.2484	0.745529
	41.544	0.745388
	45.3565	0.745246
	48.6611	0.745104
	51.4916	0.744963
	53.896	0.744821
	55.8899	0.744679
	57.4308	0.744537
	58.4253	0.744396
	58.7715	0.744254
	58.4252	0.744112
	57.4683	0.74397
	56.1505	0.743829
	54.8827	0.743687
	54.172	0.743545
	54.5087	0.743403
	56.2354	0.743262
	59.4386	0.74312
	63.9011	0.742978
	69.1354	0.742837
	74.4908	0.742695
	79.3	0.742553
	83.0198	0.742411
	85.3225	0.74227
	86.1153	0.742128
	85.4936	0.741986
	83.6559	0.741844
	80.8167	0.742882
	77.1465	0.744957
	72.751	0.747031
	67.6799	0.749106
	61.9461	0.75118
	55.5389	0.753255
	48.4212	0.755329
	40.5195	0.757404
	31.7197	0.759479
	21.8812	0.761553
	10.8749	0.763628
	-1.36686	0.765702
	-14.8007	0.767777
	-29.2437	0.769851
	-44.3747	0.771926
	-59.7672	0.774
	-74.9464	0.776075
	-89.4548	0.778149
	-102.914	0.780224
	-115.071	0.782298
	-125.818	0.784373
	-135.192	0.786447
	-143.35	0.788522
	-150.532	0.790596
	-157.011	0.792671
	-163.049	0.794746
	-168.844	0.79682
	-174.506	0.798894
	-180.024	0.800969
	-185.258	0.803043
	-189.938	0.805118
	-193.678	0.807193
	-195.996	0.808345
	-196.357	0.807057
	-194.226	0.805768
	-189.143	0.80448
	-180.789	0.803191
	-169.059	0.801903
	-154.099	0.800614
	-136.313	0.799326
	-116.328	0.798037
	-94.9196	0.796749
	-72.9232	0.795461
	-51.1473	0.794172
	-30.3004	0.792884
	-10.949	0.791595
	6.4978	0.790307
	21.7833	0.789018
	34.7874	0.78773
	45.5099	0.786441
	54.0551	0.785153
	60.6163	0.783864
	65.4577	0.782576
	68.8909	0.781287
	71.2499	0.779999
	72.8692	0.778711
	74.0738	0.777422
	75.1803	0.776134
	76.5052	0.774845
	78.3673	0.773557
	81.0715	0.772268
	84.8693	0.77098
	89.9012	0.769691
	96.1429	0.768403
	103.377	0.767168
	111.209	0.769198
	119.13	0.771229
	126.604	0.773259
	133.149	0.775289
	138.389	0.77732
	142.059	0.77935
	143.966	0.78138
	143.947	0.783411
	141.837	0.785441
	137.484	0.787471
	130.8	0.789502
	121.836	0.791532
	110.833	0.793563
	98.2485	0.795593

## Sheet: Figure 2f
Figure 2f
	data	Importance
	-7.78808	0.904396
	-18.3223	0.901807
	-26.9219	0.899364
	-33.9155	0.897382
	-39.6283	0.8954
	-44.3622	0.893419
	-48.3672	0.891437
	-51.8151	0.889455
	-54.7863	0.887473
	-57.276	0.885491
	-59.2149	0.88351
	-60.4978	0.881528
	-61.0107	0.879546
	-60.6543	0.877564
	-59.363	0.875582
	-57.1227	0.8736
	-53.9877	0.871619
	-50.0953	0.869637
	-45.671	0.867655
	-41.0181	0.865673
	-36.4884	0.863691
	-32.4376	0.861709
	-29.1736	0.859728
	-26.9142	0.857746
	-25.7631	0.855764
	-25.7114	0.853782
	-26.6597	0.8518
	-28.4526	0.849818
	-30.9133	0.847836
	-33.8733	0.845855
	-37.1942	0.843873
	-40.7815	0.841891
	-44.5908	0.839909
	-48.6204	0.837927
	-52.89	0.835946
	-57.4046	0.83695
	-62.1161	0.838003
	-66.8976	0.839056
	-71.548	0.840109
	-75.8315	0.841163
	-79.5446	0.842216
	-82.585	0.843269
	-84.9981	0.844323
	-86.977	0.845376
	-88.8137	0.846429
	-90.8146	0.847483
	-93.2072	0.848536
	-96.0689	0.849589
	-99.2979	0.850642
	-102.635	0.851696
	-105.727	0.852749
	-108.212	0.853802
	-109.796	0.854855
	-110.318	0.855909
	-109.761	0.856962
	-108.246	0.858015
	-105.984	0.859069
	-103.228	0.860122
	-100.229	0.861175
	-97.203	0.862228
	-94.3164	0.863282
	-91.6789	0.864335
	-89.3433	0.865388
	-87.3056	0.866442
	-85.5083	0.867495
	-83.8494	0.868548
	-82.1962	0.869601
	-80.4035	0.871355
	-78.3308	0.873372
	-75.8577	0.87539
	-72.8978	0.877408
	-69.4129	0.879426
	-65.4264	0.881443
	-61.0318	0.883461
	-56.3851	0.885479
	-51.678	0.887497
	-47.0916	0.889515
	-42.7438	0.891532
	-38.6489	0.89355
	-34.7058	0.895568
	-30.7228	0.897586
	-26.4719	0.899603
	-21.7567	0.901621
	-16.4725	0.903639
	-10.6424	0.905657
	-4.42143	0.907674
	1.92612	0.909692
	8.06897	0.91171
	13.6578	0.913728
	18.3729	0.915746
	21.964	0.917763
	24.2799	0.919781
	25.2852	0.921799
	25.0637	0.923817
	23.8087	0.925834
	21.8027	0.927852
	19.3925	0.92987
	16.96	0.931888
	14.8922	0.933906
	13.5468	0.934638
	13.2125	0.933908
	14.0655	0.933177
	16.131	0.932447
	19.2632	0.931717
	23.1568	0.930986
	27.3946	0.930256
	31.5253	0.929525
	35.1529	0.928795
	38.0132	0.928064
	40.0174	0.927334
	41.2498	0.926604
	41.922	0.925873
	42.297	0.925143
	42.6015	0.924412
	42.9516	0.923682
	43.3091	0.922952
	43.4806	0.922221
	43.1619	0.921491
	42.0146	0.92076
	39.7586	0.92003
	36.2524	0.9193
	31.5422	0.918569
	25.8657	0.917839
	19.61	0.917108
	13.239	0.916378
	7.20676	0.915648
	1.88249	0.914917
	-2.49946	0.914187
	-5.85655	0.913456
	-8.24551	0.912726
	-9.83099	0.911996
	-10.8486	0.911318
	-11.5728	0.910841
	-12.2957	0.910364
	-13.3118	0.909887
	-14.9047	0.90941
	-17.3238	0.908932
	-20.7508	0.908455
	-25.2563	0.907978
	-30.7616	0.907501
	-37.0167	0.907023
	-43.6079	0.906546
	-49.9965	0.906069
	-55.5827	0.905592
	-59.7811	0.905115
	-62.0941	0.904638
	-62.1707	0.90416
	-59.846	0.903683
	-55.1575	0.903206
	-48.3395	0.902729
	-39.7969	0.902252
	-30.0616	0.901774
	-19.7393	0.901297
	-9.45276	0.90082
	0.209067	0.900343
	8.7315	0.899866
	15.7053	0.899388
	20.8512	0.898911
	24.0402	0.898434
	25.3086	0.897957
	24.8599	0.89748
	23.0449	0.897003
	20.3157	0.896525
	17.159	0.896048
	14.0201	0.897806
	11.2405	0.899678
	9.02049	0.90155
	7.41692	0.903422
	6.36896	0.905294
	5.74106	0.907166
	5.36891	0.909038
	5.09879	0.91091
	4.81516	0.912782
	4.45397	0.914654
	3.99757	0.916526
	3.44483	0.918398
	2.751	0.92027
	1.74001	0.922142
	0.00595995	0.924014
	-3.16412	0.925886
	-8.80741	0.927758
	-18.2098	0.92963
	-32.7257	0.931502
	-53.5083	0.933374
	-81.1884	0.935246
	-115.555	0.937118
	-155.292	0.93899
	-197.837	0.940862
	-239.407	0.942734
	-275.263	0.944606
	-300.226	0.946478
	-309.428	0.94835
	-299.196	0.950222
	-267.87	0.952094
	-216.351	0.953966
	-148.174	0.955838
	-69.0556	0.95686
	14.0355	0.957506
	94.0362	0.958152
	164.91	0.958797
	222.461	0.959443
	264.696	0.960089
	291.711	0.960735
	305.234	0.961381
	307.978	0.962027
	303.014	0.962673
	293.277	0.963319
	281.272	0.963965
	268.976	0.964611
	257.867	0.965257
	249.03	0.965903
	243.242	0.966549
	241.023	0.967194
	242.622	0.96784
	247.947	0.968486
	256.495	0.969132
	267.304	0.969778
	278.968	0.970424
	289.747	0.97107
	297.754	0.971716
	301.198	0.972362
	298.641	0.973008
	289.22	0.973654
	272.775	0.9743
	249.877	0.974946
	221.735	0.975592
	190.002	0.976238
	156.532	0.976883
	123.124	0.975967
	91.3146	0.973024
	62.2429	0.970081
	36.6128	0.967138
	14.7341	0.964195
	-3.3839	0.961252
	-17.9275	0.958309
	-29.194	0.955366
	-37.5414	0.952423
	-43.368	0.94948
	-47.1023	0.946537
	-49.1845	0.943594
	-50.0347	0.940651
	-50.0142	0.937708
	-49.3979	0.934766
	-48.374	0.931823
	-47.0687	0.92888
	-45.5858	0.925937
	-44.0372	0.922994
	-42.5488	0.920051
	-41.2404	0.917108
	-40.1917	0.914165
	-39.4137	0.911222
	-38.8427	0.908279
	-38.3589	0.905336
	-37.822	0.902393
	-37.1108	0.89945
	-36.1552	0.896507
	-34.9598	0.893565
	-33.6181	0.890622
	-32.3179	0.887679
	-31.3322	0.884736
	-30.9885	0.882197
	-31.613	0.881535
	-33.4615	0.880872
	-36.6558	0.880209
	-41.1526	0.879547
	-46.7537	0.878884
	-53.1563	0.878221
	-60.017	0.877559
	-67.0046	0.876896
	-73.8252	0.876234
	-80.2191	0.875571
	-85.95	0.874908
	-90.805	0.874246
	-94.6164	0.873583
	-97.2998	0.87292
	-98.8902	0.872258
	-99.5535	0.871595
	-99.5639	0.870932
	-99.2489	0.87027
	-98.9205	0.869607
	-98.8146	0.868944
	-99.0536	0.868282
	-99.643	0.867619
	-100.493	0.866956
	-101.458	0.866294
	-102.373	0.865631
	-103.093	0.864969
	-103.512	0.864306
	-103.579	0.863643
	-103.301	0.862981
	-102.73	0.862318
	-101.946	0.861655
	-101.023	0.860993
	-99.9907	0.86302
	-98.8174	0.865283
	-97.4018	0.867547
	-95.6022	0.86981
	-93.2834	0.872073
	-90.3691	0.874337
	-86.8767	0.8766
	-82.9189	0.878864
	-78.6706	0.881127
	-74.3148	0.883391
	-69.9913	0.885654
	-65.771	0.887917
	-61.6636	0.890181
	-57.6541	0.892444
	-53.7454	0.894707
	-49.9845	0.896971
	-46.4582	0.899234
	-43.2564	0.901498
	-40.4203	0.903761
	-37.8989	0.906024
	-35.535	0.908288
	-33.0905	0.910551
	-30.3062	0.912815
	-26.9747	0.915078
	-23.0011	0.917341
	-18.4287	0.919605
	-13.422	0.921868
	-8.21285	0.924131
	-3.03279	0.926395
	1.94503	0.928658
	6.63415	0.930922
	11.0276	0.933185
	15.1628	0.933837
	19.0766	0.933664
	22.7668	0.93349
	26.1748	0.933317
	29.1906	0.933144
	31.6762	0.93297
	33.4978	0.932797
	34.5578	0.932624
	34.819	0.93245
	34.3178	0.932277
	33.1646	0.932104
	31.5312	0.93193
	29.6279	0.931757
	27.6732	0.931584
	25.8636	0.93141
	24.3499	0.931237
	23.2265	0.931064
	22.5365	0.93089
	22.2879	0.930717
	22.4713	0.930544
	23.0695	0.93037
	24.0528	0.930197
	25.3596	0.930024
	26.8755	0.92985
	28.4207	0.929677
	29.7576	0.929504
	30.6203	0.92933
	30.7563	0.929157
	29.9698	0.928984
	28.1537	0.92881
	25.3019	0.928637
	21.5042	0.928463
	16.9277	0.92797
	11.7928	0.927004
	6.3483	0.926037
	0.849231	0.92507
	-4.46465	0.924104
	-9.39297	0.923137
	-13.8025	0.922171
	-17.6557	0.921204
	-21.03	0.920238
	-24.1166	0.919271
	-27.1861	0.918304
	-30.5234	0.917338
	-34.3426	0.916371
	-38.7092	0.915405
	-43.4965	0.914438
	-48.3969	0.913471
	-52.9887	0.912505
	-56.8402	0.911538
	-59.6184	0.910572
	-61.1658	0.909605
	-61.5215	0.908638
	-60.8806	0.907672
	-59.5085	0.906705
	-57.6407	0.905739
	-55.4018	0.904772
	-52.7718	0.903805
	-49.6062	0.902839
	-45.702	0.901872
	-40.8819	0.900906
	-35.0691	0.899939
	-28.3299	0.898973
	-20.8755	0.898006
	-13.0297	0.897386
	-5.17903	0.898806
	2.28051	0.900226
	8.98848	0.901646
	14.6566	0.903066
	19.0978	0.904486
	22.2478	0.905906
	24.1747	0.907326
	25.0664	0.908746
	25.1927	0.910166
	24.8427	0.911586

## Sheet: Figure 3a
Figure 3a
	clin	wave	sig
	0.102441	0.0133876	0.884172
	0.0901609	0.0117398	0.898099
	0.139154	0.0184873	0.842358
	0.124825	0.0114209	0.863754
	0.0807425	0.0116259	0.907632
	0.329215	0.0574035	0.613382
	0.0801781	0.0087278	0.911094
	0.0701898	0.00943122	0.920379
	0.150184	0.0142138	0.835603
	0.0856596	0.0102371	0.904103
	0.0913441	0.0104284	0.898227
	0.244948	0.0381709	0.716881
	0.25604	0.0563867	0.687573
	0.101579	0.0123704	0.886051
	0.119817	0.0115754	0.868607
	0.14193	0.0144447	0.843625
	0.117242	0.0670784	0.815679
	0.124033	0.0160717	0.859895
	0.145052	0.0147731	0.840175
	0.1273	0.0107293	0.861971
	0.185947	0.0327385	0.781314
	0.0921845	0.0106748	0.897141
	0.109014	0.0140584	0.876928
	0.344876	0.0371513	0.617973
	0.260728	0.0300997	0.709173
	0.119486	0.0157117	0.864802
	0.114481	0.0109111	0.874608
	0.276986	0.0334846	0.68953
	0.0951735	0.00936205	0.895464
	0.095515	0.00945766	0.895027
	0.115825	0.012158	0.872017
	0.133693	0.00971257	0.856594
	0.102936	0.0135943	0.88347
	0.102629	0.0122398	0.885131
	0.214071	0.0771096	0.70882
	0.0824619	0.0109156	0.906622
	0.207491	0.0186596	0.77385
	0.108741	0.0134573	0.877802
	0.170913	0.00670476	0.822382
	0.0837846	0.0120362	0.904179
	0.10916	0.0124061	0.878434
	0.12538	0.018057	0.856563
	0.0811401	0.00822523	0.910635
	0.139195	0.0164849	0.844321
	0.108516	0.0098888	0.881595
	0.0856061	0.0090979	0.905296
	0.286687	0.0282105	0.685102
	0.0661729	0.00765184	0.926175
	0.376817	0.0468489	0.576334
	0.0778425	0.0134721	0.908685
	0.143392	0.0159213	0.840686
	0.120215	0.0134913	0.866293
	0.130637	0.0169804	0.852383
	0.0974105	0.0177146	0.884875
	0.317105	0.0398216	0.643073
	0.0797739	0.00935818	0.910868
	0.115981	0.0142056	0.869813
	0.0847843	0.0468951	0.868321
	0.0649569	0.00869248	0.926351
	0.206232	0.0347664	0.759001
	0.30951	0.0369321	0.653558
	0.12139	0.0721789	0.806431
	0.0771638	0.0117653	0.911071
	0.145842	0.0178689	0.83629
	0.109223	0.0105782	0.880198
	0.149391	0.019427	0.831182
	0.0617424	0.00742804	0.93083
	0.116598	0.0149518	0.86845
	0.0768273	0.0139273	0.909245
	0.250843	0.0332225	0.715934
	0.100356	0.0127499	0.886894
	0.0881218	0.00897841	0.9029
	0.0931126	0.00989791	0.896989
	0.0708636	0.0106799	0.918457
	0.0900858	0.00676118	0.903153
	0.099124	0.125124	0.775752
	0.302109	0.0340199	0.663871
	0.154688	0.020537	0.824775
	0.158686	0.0182158	0.823099
	0.204995	0.0312647	0.76374
	0.115568	0.0134567	0.870975
	0.299226	0.0298968	0.670877
	0.124987	0.0131243	0.861888
	0.369673	0.0317962	0.598531
	0.144408	0.01687	0.838722
	0.148903	0.0156614	0.835436
	0.116592	0.0103337	0.873074
	0.0805724	0.0110232	0.908404
	0.128805	0.0148234	0.856371
	0.0998243	0.013457	0.886719
	0.0591106	0.00760052	0.933289
	0.177206	0.0187084	0.804085
	0.134816	0.0127533	0.852431
	0.118786	0.00998974	0.871225
	0.0895004	0.0140817	0.896418
	0.237796	0.0216845	0.74052
	0.113028	0.0125463	0.874425
	0.0904278	0.00897918	0.900593
	0.128644	0.0219217	0.849435
	0.165527	0.0166475	0.817826
	0.0861432	0.010631	0.903226
	0.13672	0.0158918	0.847388
	0.122676	0.0127555	0.864569
	0.0789204	0.012956	0.908124
	0.0954088	0.0352436	0.869348
	0.165575	0.0162966	0.818128
	0.0975083	0.00965358	0.892838
	0.0581158	0.00768352	0.934201
	0.15158	0.0151896	0.83323
	0.121227	0.0150482	0.863724
	0.119526	0.012152	0.868322
	0.133956	0.0128707	0.853174
	0.108048	0.0129616	0.878991
	0.405003	0.0422687	0.552728
	0.158068	0.0173908	0.824541
	0.124231	0.0119774	0.863792
	0.120516	0.0129613	0.866523
	0.269147	0.027982	0.702871
	0.0861535	0.00853635	0.90531
	0.108863	0.0123978	0.878739
	0.13673	0.0132899	0.84998
	0.118311	0.0136587	0.868031
	0.0913521	0.00953758	0.89911
	0.0943247	0.0102214	0.895454
	0.190169	0.0187425	0.791089
	0.0927631	0.0151056	0.892131
	0.0709995	0.0196432	0.909357
	0.0849476	0.00957781	0.905475
	0.0611989	0.00711674	0.931684
	0.114034	0.0155374	0.870428
	0.102334	0.0105686	0.887098
	0.101415	0.012564	0.886021
	0.233043	0.254607	0.51235
	0.0996672	0.0127071	0.887626
	0.312944	0.0343008	0.652755
	0.066235	0.0082662	0.925499
	0.0850398	0.0344798	0.88048
	0.115403	0.0178794	0.866717
	0.104366	0.0123724	0.883262
	0.134827	0.0134636	0.851709
	0.101776	0.0127445	0.88548
	0.140841	0.0147444	0.844415
	0.122949	0.0112302	0.865821
	0.163464	0.0216285	0.814907
	0.235262	0.0252755	0.739462
	0.111057	0.014043	0.8749
	0.223129	0.026524	0.750347
	0.103964	0.0108606	0.885175
	0.155259	0.0207788	0.823963
	0.0784536	0.0104424	0.911104
	0.111852	0.0445681	0.84358
	0.107997	0.013222	0.878781
	0.212627	0.0237555	0.763617
	0.110628	0.0411819	0.84819
	0.405525	0.0272494	0.567225
	0.162109	0.0204944	0.817397
	0.102475	0.0115519	0.885973
	0.0772945	0.0100265	0.912679
	0.114325	0.011144	0.874531
	0.0973749	0.0254505	0.877175
	0.141665	0.0124654	0.845869
	0.0686513	0.00662825	0.92472
	0.305719	0.0350293	0.659252
	0.308148	0.0439324	0.647919
	0.11816	0.0142445	0.867596
	0.367273	0.0372528	0.595474
	0.247944	0.0314008	0.720655
	0.136519	0.0170958	0.846385
	0.181954	0.0169145	0.801132
	0.269751	0.0387969	0.691452
	0.188991	0.0231521	0.787857
	0.0737001	0.00979782	0.916502
	0.108543	0.0137977	0.877659
	0.181839	0.0214375	0.796723
	0.0762645	0.00851237	0.915223
	0.178472	0.0178955	0.803633
	0.0972798	0.0108639	0.891856
	0.17427	0.0222519	0.803478
	0.121064	0.0120016	0.866934
	0.107956	0.0121875	0.879857
	0.155131	0.0144389	0.83043
	0.0845433	0.00976514	0.905692
	0.0752788	0.0107859	0.913935
	0.11636	0.0133807	0.870259
	0.0585845	0.0068861	0.934529
	0.299114	0.0181665	0.682719
	0.0887021	0.00966011	0.901638
	0.0906892	0.0100909	0.89922
	0.13807	0.017861	0.844069
	0.126107	0.0206209	0.853272
	0.116319	0.045083	0.838598
	0.0953311	0.0127266	0.891942
	0.145183	0.0153821	0.839435
	0.106295	0.010448	0.883257
	0.239565	0.0226461	0.737788
	0.096835	0.0125376	0.890627
	0.128307	0.0123506	0.859342
	0.117003	0.012279	0.870718
	0.114837	0.0176058	0.867557
	0.11103	0.0156297	0.87334
	0.122022	0.0130186	0.864959
	0.0792983	0.0106715	0.91003
	0.286552	0.0410138	0.672434
	0.0955745	0.0106465	0.893779
	0.0960488	0.0106969	0.893254
	0.354068	0.0384537	0.607478
	0.114835	0.00927965	0.875886
	0.161369	0.0167273	0.821903
	0.129847	0.0145892	0.855563
	0.344263	0.0439775	0.611759
	0.29972	0.0349902	0.66529
	0.1064	0.0129195	0.880681
	0.0856245	0.00996805	0.904407
	0.138328	0.0130486	0.848624
	0.108572	0.0124155	0.879013
	0.126635	0.0146084	0.858756
	0.0893879	0.0102282	0.900384
	0.142208	0.0147036	0.843089
	0.101737	0.0111185	0.887144
	0.127237	0.0143816	0.858382
	0.132667	0.0173455	0.849987
	0.163185	0.0112071	0.825608
	0.1068	0.00991227	0.883287
	0.136309	0.0139544	0.849737
	0.127438	0.0126389	0.859923
	0.130592	0.0156313	0.853777
	0.119202	0.011857	0.868941
	0.357515	0.0404724	0.602012
	0.116693	0.0125777	0.87073
	0.178181	0.0133803	0.808439
	0.111912	0.00732194	0.880766
	0.245068	0.0323777	0.722554
	0.129279	0.0146267	0.856095
	0.0742499	0.0101597	0.91559
	0.0835928	0.0131743	0.903233
	0.181366	0.0197489	0.798885
	0.437186	0.0384449	0.524369
	0.196077	0.0283106	0.775613
	0.232585	0.0301792	0.737236
	0.123188	0.0125012	0.864311
	0.0579474	0.00901698	0.933036
	0.0737983	0.0100005	0.916201
	0.10133	0.0121343	0.886535
	0.107263	0.0099582	0.882779
	0.283789	0.0313662	0.684844
	0.381013	0.0508512	0.568136
	0.0974214	0.0115792	0.890999
	0.0635521	0.00889008	0.927558
	0.0878878	0.00913504	0.902977
	0.0834089	0.00722487	0.909366
	0.126077	0.0169212	0.857001
	0.152466	0.0178416	0.829692
	0.0855944	0.00975577	0.90465
	0.277971	0.0361641	0.685865
	0.120063	0.0129813	0.866956
	0.142598	0.0161069	0.841296
	0.113707	0.014474	0.871819
	0.177784	0.0101882	0.812028
	0.209224	0.0260138	0.764762
	0.100787	0.0122219	0.886991
	0.0891705	0.0108745	0.899955
	0.104275	0.011935	0.88379
	0.411113	0.0410494	0.547837
	0.0895375	0.0106233	0.899839
	0.152541	0.0173995	0.83006
	0.149423	0.0123913	0.838185
	0.119381	0.0110312	0.869588
	0.150793	0.00832845	0.840879
	0.0737451	0.0068425	0.919412
	0.219924	0.0304694	0.749606
	0.236129	0.0298843	0.733987
	0.154876	0.013795	0.831329
	0.130811	0.0125513	0.856638
	0.173976	0.0183414	0.807682
	0.0960598	0.0124315	0.891509
	0.092585	0.00990322	0.897512
	0.13882	0.0109396	0.85024
	0.322273	0.0211781	0.656549
	0.176032	0.0169202	0.807048
	0.155865	0.0155959	0.828539
	0.138849	0.0166291	0.844522
	0.137764	0.0179784	0.844258
	0.191425	0.0240502	0.784525
	0.0973896	0.013626	0.888984
	0.158613	0.0154539	0.825934
	0.161961	0.0199908	0.818048
	0.110981	0.013973	0.875046
	0.102555	0.0118562	0.885589
	0.0998551	0.0112012	0.888944
	0.117762	0.0101408	0.872097
	0.160701	0.0132091	0.82609
	0.0909053	0.0113362	0.897758
	0.104963	0.0181329	0.876904
	0.265674	0.0302529	0.704073
	0.0830195	0.0108492	0.906131
	0.139504	0.0148842	0.845612
	0.114676	0.0150997	0.870224
	0.183994	0.0252372	0.790769
	0.109735	0.0151592	0.875105
	0.065985	0.00704348	0.926971

[truncated: 5 more sheets: Figure 3b, Figure 3c, Figure 3d, Figure 3e, Table1]
